# Supplementary material for: Comparative Analyses of Dynamic Transcriptome Profile of Heart Highlight the Key Response Genes for Heat Stress in Zhikong Scallop Chlamys farreri
Source: Antioxidants (Basel). 2024 Oct 10;13(10):1217. doi: 10.3390/antiox13101217 (PMC11505284; doi:10.3390/antiox13101217)
Supplement: Supplementary file 1 [file antioxidants-13-01217-s001.zip › Table S1.xlsx]

## Sheet: Sheet1
Table S1. Primers for quantitative real time-PCR validation
Gene	Primer sequence (5’-3’)
Elongation factor 1 alpha	F: AGCAATGTGAGCGGTATGGC
	R: TGATCCCCCTGCTGGAGTAG
Globin1	F: GACGAGGACCGCCAAGAGT
	R: TGGCTCAGTGCGACCTTT
Globin2	F: TGCACGAAGTCATTTGGC
	R: TCGCAGCCTCGACATCTA
Transient receptor potential cation channel subfamily A member 1	F: GGGGCAAGCGACCCTAATA
	R: TGTAACCCTAACGCCAGCA
Heat shock protein beta-1	F: AGGTTCTGTCCGTTCAGTTTAG
	R: CAGGGTTATCGTATTGTATCACTT
Crystallin alpha B	F: GTGTCTTAGGGATATGTGGTCC
	R: GAAGTTACTCGTCAAACGGTGA
