# Supplementary material for: Comparative Analyses of Dynamic Transcriptome Profile of Heart Highlight the Key Response Genes for Heat Stress in Zhikong Scallop Chlamys farreri
Source: Antioxidants (Basel). 2024 Oct 10;13(10):1217. doi: 10.3390/antiox13101217 (PMC11505284; doi:10.3390/antiox13101217)
Supplement: Supplementary file 1 [file antioxidants-13-01217-s001.zip › Table S2.xlsx]

## Sheet: Sheet1
Table S2. Summary of RNA-Seq sequencing information in heart of C. farreri after heat stress
Library number	Time	Raw reads	High quelity reads（%）	Mapping reads（%）	Unique mapping reads（%）
H01	0h	49980726	0.9385	0.7886	0.7426
H02	0h	45503878	0.9346	0.8222	0.7724
H03	0h	44886054	0.947	0.7455	0.7028
H04	3h	48774230	0.9408	0.7492	0.7061
H05	3h	50882704	0.9307	0.7291	0.6854
H06	3h	45656522	0.9469	0.8279	0.7754
H07	6h	49339362	0.9545	0.7332	0.6884
H08	6h	48649516	0.9488	0.792	0.7445
H09	6h	49929252	0.9618	0.7807	0.7342
H10	12h	48585228	0.9547	0.7805	0.7342
H11	12h	43838060	0.9438	0.8013	0.7523
H12	12h	43218968	0.9401	0.7947	0.7462
H13	24h	50135812	0.9329	0.7508	0.7049
H14	24h	48476728	0.949	0.7732	0.7266
H15	24h	52401330	0.941	0.7916	0.7421
H16	3d	58252376	0.9453	0.7057	0.6632
H17	3d	57634798	0.9352	0.6949	0.6523
H18	3d	47180202	0.922	0.6399	0.6023
H19	6d	45887252	0.9232	0.7113	0.6695
H20	6d	45633558	0.9307	0.7124	0.67
H21	6d	50647630	0.9493	0.7451	0.703
H22	15d	53232760	0.9617	0.7472	0.7005
H23	15d	52442684	0.9501	0.7782	0.7281
H24	15d	52658332	0.9567	0.794	0.7441
H25	30d	51220354	0.952	0.8294	0.7756
H26	30d	48597048	0.9459	0.8187	0.7695
H27	30d	55180484	0.9597	0.8243	0.7723
