# Supplementary material for: Comparative Analyses of Dynamic Transcriptome Profile of Heart Highlight the Key Response Genes for Heat Stress in Zhikong Scallop Chlamys farreri
Source: Antioxidants (Basel). 2024 Oct 10;13(10):1217. doi: 10.3390/antiox13101217 (PMC11505284; doi:10.3390/antiox13101217)
Supplement: Supplementary file 1 [file antioxidants-13-01217-s001.zip › Table S3.xlsx]

## Sheet: Sheet1
Table S3. GO analysis of DEGs
GO ID	Description	out	All	P value	Genes	GO Category
GO:0006793	phosphorus metabolic process	167	714	6.83687e-11	evm.model.scaffold10271.7;evm.model.scaffold11157.30;evm.model.scaffold11633.10_evm.model.scaffold11633.7;evm.model.scaffold12119.6;evm.model.scaffold12413.2;evm.model.scaffold12851.17;evm.model.scaffold13457.3.4;evm.model.scaffold15027.20.1;evm.model.scaffold16535.114;evm.model.scaffold16535.7;evm.model.scaffold16535.72;evm.model.scaffold17795.80;evm.model.scaffold1925.6;evm.model.scaffold19675.…	BP
GO:0006796	phosphate-containing compound metabolic process	165	710	1.55034e-10	evm.model.scaffold10271.7;evm.model.scaffold11157.30;evm.model.scaffold11633.10_evm.model.scaffold11633.7;evm.model.scaffold12119.6;evm.model.scaffold12413.2;evm.model.scaffold12851.17;evm.model.scaffold13457.3.4;evm.model.scaffold15027.20.1;evm.model.scaffold16535.114;evm.model.scaffold16535.7;evm.model.scaffold16535.72;evm.model.scaffold17795.80;evm.model.scaffold1925.6;evm.model.scaffold19675.…	BP
GO:0035556	intracellular signal transduction	110	431	1.01408e-09	evm.model.scaffold10699.44;evm.model.scaffold11157.30;evm.model.scaffold11633.10_evm.model.scaffold11633.7;evm.model.scaffold12931.10;evm.model.scaffold14631.8;evm.model.scaffold15027.72;evm.model.scaffold15153.6;evm.model.scaffold1553.25;evm.model.scaffold15849.3;evm.model.scaffold17381.14;evm.model.scaffold18115.24;evm.model.scaffold18151.8;evm.model.scaffold19617.1;evm.model.scaffold1989.58;ev…	BP
GO:0006468	protein phosphorylation	98	389	1.80065e-08	evm.model.scaffold11157.30;evm.model.scaffold12413.2;evm.model.scaffold12851.17;evm.model.scaffold13457.3.4;evm.model.scaffold15027.20.1;evm.model.scaffold16535.7;evm.model.scaffold16535.72;evm.model.scaffold17795.80;evm.model.scaffold1925.6;evm.model.scaffold19675.5;evm.model.scaffold1989.106.1;evm.model.scaffold21407.13;evm.model.scaffold21879.9;evm.model.scaffold23897.35;evm.model.scaffold2505…	BP
GO:0007264	small GTPase mediated signal transduction	72	258	1.8949e-08	evm.model.scaffold10699.44;evm.model.scaffold12931.10;evm.model.scaffold14631.8;evm.model.scaffold15027.72;evm.model.scaffold15153.6;evm.model.scaffold1553.25;evm.model.scaffold15849.3;evm.model.scaffold17381.14;evm.model.scaffold18151.8;evm.model.scaffold19617.1;evm.model.scaffold1989.58;evm.model.scaffold20733.49;evm.model.scaffold20823.13;evm.model.scaffold20837.33;evm.model.scaffold20839.6;ev…	BP
GO:0007154	cell communication	288	1490	3.77642e-08	evm.model.scaffold10677.16;evm.model.scaffold10699.44;evm.model.scaffold10699.7.5;evm.model.scaffold10817.11;evm.model.scaffold11157.30;evm.model.scaffold11633.10_evm.model.scaffold11633.7;evm.model.scaffold11633.22;evm.model.scaffold12119.14;evm.model.scaffold12123.25;evm.model.scaffold12123.3.1;evm.model.scaffold12303.2;evm.model.scaffold12367.14;evm.model.scaffold12931.10;evm.model.scaffold131…	BP
GO:0023051	regulation of signaling	35	95	6.95525e-08	evm.model.scaffold10699.44;evm.model.scaffold12303.2;evm.model.scaffold12931.10;evm.model.scaffold17381.14;evm.model.scaffold19617.1;evm.model.scaffold20733.49;evm.model.scaffold20837.33;evm.model.scaffold22095.41;evm.model.scaffold26351.12;evm.model.scaffold31777.42.2;evm.model.scaffold32293.4;evm.model.scaffold32959.11;evm.model.scaffold34531.116;evm.model.scaffold34825.2.2;evm.model.scaffold36…	BP
GO:0016310	phosphorylation	104	433	9.26223e-08	evm.model.scaffold11157.30;evm.model.scaffold12413.2;evm.model.scaffold12851.17;evm.model.scaffold13457.3.4;evm.model.scaffold15027.20.1;evm.model.scaffold16535.7;evm.model.scaffold16535.72;evm.model.scaffold17795.80;evm.model.scaffold1925.6;evm.model.scaffold19675.5;evm.model.scaffold1989.106.1;evm.model.scaffold21407.13;evm.model.scaffold21879.9;evm.model.scaffold23159.6;evm.model.scaffold23897…	BP
GO:0007165	signal transduction	274	1422	1.25542e-07	evm.model.scaffold10677.16;evm.model.scaffold10699.44;evm.model.scaffold10699.7.5;evm.model.scaffold10817.11;evm.model.scaffold11157.30;evm.model.scaffold11633.10_evm.model.scaffold11633.7;evm.model.scaffold12119.14;evm.model.scaffold12123.25;evm.model.scaffold12123.3.1;evm.model.scaffold12303.2;evm.model.scaffold12367.14;evm.model.scaffold12931.10;evm.model.scaffold13175.8;evm.model.scaffold1363…	BP
GO:0023052	signaling	276	1435	1.32382e-07	evm.model.scaffold10677.16;evm.model.scaffold10699.44;evm.model.scaffold10699.7.5;evm.model.scaffold10817.11;evm.model.scaffold11157.30;evm.model.scaffold11633.10_evm.model.scaffold11633.7;evm.model.scaffold12119.14;evm.model.scaffold12123.25;evm.model.scaffold12123.3.1;evm.model.scaffold12303.2;evm.model.scaffold12367.14;evm.model.scaffold12931.10;evm.model.scaffold13175.8;evm.model.scaffold1363…	BP
GO:0044700	single organism signaling	276	1435	1.32382e-07	evm.model.scaffold10677.16;evm.model.scaffold10699.44;evm.model.scaffold10699.7.5;evm.model.scaffold10817.11;evm.model.scaffold11157.30;evm.model.scaffold11633.10_evm.model.scaffold11633.7;evm.model.scaffold12119.14;evm.model.scaffold12123.25;evm.model.scaffold12123.3.1;evm.model.scaffold12303.2;evm.model.scaffold12367.14;evm.model.scaffold12931.10;evm.model.scaffold13175.8;evm.model.scaffold1363…	BP
GO:0009966	regulation of signal transduction	34	94	1.79282e-07	evm.model.scaffold10699.44;evm.model.scaffold12303.2;evm.model.scaffold12931.10;evm.model.scaffold17381.14;evm.model.scaffold19617.1;evm.model.scaffold20733.49;evm.model.scaffold20837.33;evm.model.scaffold22095.41;evm.model.scaffold26351.12;evm.model.scaffold31777.42.2;evm.model.scaffold32293.4;evm.model.scaffold32959.11;evm.model.scaffold34531.116;evm.model.scaffold34825.2.2;evm.model.scaffold36…	BP
GO:0010646	regulation of cell communication	34	94	1.79282e-07	evm.model.scaffold10699.44;evm.model.scaffold12303.2;evm.model.scaffold12931.10;evm.model.scaffold17381.14;evm.model.scaffold19617.1;evm.model.scaffold20733.49;evm.model.scaffold20837.33;evm.model.scaffold22095.41;evm.model.scaffold26351.12;evm.model.scaffold31777.42.2;evm.model.scaffold32293.4;evm.model.scaffold32959.11;evm.model.scaffold34531.116;evm.model.scaffold34825.2.2;evm.model.scaffold36…	BP
GO:0065007	biological regulation	379	2085	2.14123e-07	evm.model.scaffold10271.35;evm.model.scaffold10677.16;evm.model.scaffold10677.20;evm.model.scaffold10699.44;evm.model.scaffold10699.7.5;evm.model.scaffold10817.11;evm.model.scaffold11157.30;evm.model.scaffold11633.10_evm.model.scaffold11633.7;evm.model.scaffold12119.14;evm.model.scaffold12119.2;evm.model.scaffold12123.25;evm.model.scaffold12123.3.1;evm.model.scaffold12303.2;evm.model.scaffold1236…	BP
GO:0050794	regulation of cellular process	369	2033	4.08263e-07	evm.model.scaffold10677.16;evm.model.scaffold10677.20;evm.model.scaffold10699.44;evm.model.scaffold10699.7.5;evm.model.scaffold10817.11;evm.model.scaffold11157.30;evm.model.scaffold11633.10_evm.model.scaffold11633.7;evm.model.scaffold12119.14;evm.model.scaffold12119.2;evm.model.scaffold12123.25;evm.model.scaffold12123.3.1;evm.model.scaffold12303.2;evm.model.scaffold12367.14;evm.model.scaffold1293…	BP
GO:0050789	regulation of biological process	371	2046	4.15535e-07	evm.model.scaffold10677.16;evm.model.scaffold10677.20;evm.model.scaffold10699.44;evm.model.scaffold10699.7.5;evm.model.scaffold10817.11;evm.model.scaffold11157.30;evm.model.scaffold11633.10_evm.model.scaffold11633.7;evm.model.scaffold12119.14;evm.model.scaffold12119.2;evm.model.scaffold12123.25;evm.model.scaffold12123.3.1;evm.model.scaffold12303.2;evm.model.scaffold12367.14;evm.model.scaffold1293…	BP
GO:0048583	regulation of response to stimulus	34	100	9.59589e-07	evm.model.scaffold10699.44;evm.model.scaffold12303.2;evm.model.scaffold12931.10;evm.model.scaffold17381.14;evm.model.scaffold19617.1;evm.model.scaffold20733.49;evm.model.scaffold20837.33;evm.model.scaffold22095.41;evm.model.scaffold26351.12;evm.model.scaffold31777.42.2;evm.model.scaffold32293.4;evm.model.scaffold32959.11;evm.model.scaffold34531.116;evm.model.scaffold34825.2.2;evm.model.scaffold36…	BP
GO:0050896	response to stimulus	312	1690	1.00949e-06	evm.model.scaffold10677.16;evm.model.scaffold10699.44;evm.model.scaffold10699.7.5;evm.model.scaffold10817.11;evm.model.scaffold11157.30;evm.model.scaffold11633.10_evm.model.scaffold11633.7;evm.model.scaffold12119.14;evm.model.scaffold12123.25;evm.model.scaffold12123.3.1;evm.model.scaffold12303.2;evm.model.scaffold12367.14;evm.model.scaffold12647.6;evm.model.scaffold12931.10;evm.model.scaffold1317…	BP
GO:0051056	regulation of small GTPase mediated signal transduction	25	63	1.04122e-06	evm.model.scaffold10699.44;evm.model.scaffold12931.10;evm.model.scaffold17381.14;evm.model.scaffold19617.1;evm.model.scaffold20733.49;evm.model.scaffold20837.33;evm.model.scaffold22095.41;evm.model.scaffold32293.4;evm.model.scaffold32959.11;evm.model.scaffold34825.2.2;evm.model.scaffold36345.1;evm.model.scaffold37507.10;evm.model.scaffold39597.11;evm.model.scaffold40573.52;evm.model.scaffold44835…	BP
GO:0051716	cellular response to stimulus	283	1532	3.79004e-06	evm.model.scaffold10677.16;evm.model.scaffold10699.44;evm.model.scaffold10699.7.5;evm.model.scaffold10817.11;evm.model.scaffold11157.30;evm.model.scaffold11633.10_evm.model.scaffold11633.7;evm.model.scaffold12119.14;evm.model.scaffold12123.25;evm.model.scaffold12123.3.1;evm.model.scaffold12303.2;evm.model.scaffold12367.14;evm.model.scaffold12931.10;evm.model.scaffold13175.8;evm.model.scaffold1363…	BP
GO:1902531	regulation of intracellular signal transduction	26	71	3.80854e-06	evm.model.scaffold10699.44;evm.model.scaffold12931.10;evm.model.scaffold17381.14;evm.model.scaffold19617.1;evm.model.scaffold20733.49;evm.model.scaffold20837.33;evm.model.scaffold22095.41;evm.model.scaffold32293.4;evm.model.scaffold32959.11;evm.model.scaffold34825.2.2;evm.model.scaffold36345.1;evm.model.scaffold37507.10;evm.model.scaffold39597.11;evm.model.scaffold40573.52;evm.model.scaffold44835…	BP
GO:0007266	Rho protein signal transduction	15	34	3.48168e-05	evm.model.scaffold10699.44;evm.model.scaffold12931.10;evm.model.scaffold17381.14;evm.model.scaffold20733.49;evm.model.scaffold20837.33;evm.model.scaffold32293.4;evm.model.scaffold32959.11;evm.model.scaffold34825.2.2;evm.model.scaffold36345.1;evm.model.scaffold40573.52;evm.model.scaffold44835.48;evm.model.scaffold54663.7;evm.model.scaffold57427.23;evm.model.scaffold64113.5;evm.model.scaffold64559.…	BP
GO:0035023	regulation of Rho protein signal transduction	15	34	3.48168e-05	evm.model.scaffold10699.44;evm.model.scaffold12931.10;evm.model.scaffold17381.14;evm.model.scaffold20733.49;evm.model.scaffold20837.33;evm.model.scaffold32293.4;evm.model.scaffold32959.11;evm.model.scaffold34825.2.2;evm.model.scaffold36345.1;evm.model.scaffold40573.52;evm.model.scaffold44835.48;evm.model.scaffold54663.7;evm.model.scaffold57427.23;evm.model.scaffold64113.5;evm.model.scaffold64559.…	BP
GO:0007265	Ras protein signal transduction	17	42	4.11571e-05	evm.model.scaffold10699.44;evm.model.scaffold12931.10;evm.model.scaffold17381.14;evm.model.scaffold20733.49;evm.model.scaffold20837.33;evm.model.scaffold32293.4;evm.model.scaffold32959.11;evm.model.scaffold34825.2.2;evm.model.scaffold36345.1;evm.model.scaffold40573.52;evm.model.scaffold44835.48;evm.model.scaffold54663.7;evm.model.scaffold57427.23;evm.model.scaffold58593.22;evm.model.scaffold64113…	BP
GO:0046578	regulation of Ras protein signal transduction	17	42	4.11571e-05	evm.model.scaffold10699.44;evm.model.scaffold12931.10;evm.model.scaffold17381.14;evm.model.scaffold20733.49;evm.model.scaffold20837.33;evm.model.scaffold32293.4;evm.model.scaffold32959.11;evm.model.scaffold34825.2.2;evm.model.scaffold36345.1;evm.model.scaffold40573.52;evm.model.scaffold44835.48;evm.model.scaffold54663.7;evm.model.scaffold57427.23;evm.model.scaffold58593.22;evm.model.scaffold64113…	BP
GO:0006955	immune response	14	31	4.62276e-05	evm.model.scaffold15027.51;evm.model.scaffold15027.93;evm.model.scaffold30557.2;evm.model.scaffold32013.12;evm.model.scaffold32013.13;evm.model.scaffold39875.18;evm.model.scaffold39875.20;evm.model.scaffold39875.22;evm.model.scaffold39875.23;evm.model.scaffold39875.38;evm.model.scaffold60569.1;evm.model.scaffold63975.6;evm.model.scaffold64123.2;evm.model.scaffold707651.1	BP
GO:0007178	transmembrane receptor protein serine/threonine kinase signaling pathway	6	7	6.10202e-05	evm.model.scaffold22081.11.1;evm.model.scaffold22081.3.1;evm.model.scaffold46087.7;evm.model.scaffold46507.12;evm.model.scaffold59335.14;evm.model.scaffold59337.16	BP
GO:0006464	cellular protein modification process	163	843	6.18501e-05	evm.model.scaffold10271.7;evm.model.scaffold11157.30;evm.model.scaffold12351.4;evm.model.scaffold12413.2;evm.model.scaffold12851.17;evm.model.scaffold13457.3.4;evm.model.scaffold15027.20.1;evm.model.scaffold16535.114;evm.model.scaffold16535.7;evm.model.scaffold16535.72;evm.model.scaffold17795.80;evm.model.scaffold18255.24;evm.model.scaffold18495.4;evm.model.scaffold1925.6;evm.model.scaffold19675.…	BP
GO:0036211	protein modification process	163	843	6.18501e-05	evm.model.scaffold10271.7;evm.model.scaffold11157.30;evm.model.scaffold12351.4;evm.model.scaffold12413.2;evm.model.scaffold12851.17;evm.model.scaffold13457.3.4;evm.model.scaffold15027.20.1;evm.model.scaffold16535.114;evm.model.scaffold16535.7;evm.model.scaffold16535.72;evm.model.scaffold17795.80;evm.model.scaffold18255.24;evm.model.scaffold18495.4;evm.model.scaffold1925.6;evm.model.scaffold19675.…	BP
GO:0007167	enzyme linked receptor protein signaling pathway	9	15	6.72125e-05	evm.model.scaffold22081.11.1;evm.model.scaffold22081.3.1;evm.model.scaffold41119.10;evm.model.scaffold46087.7;evm.model.scaffold46507.12;evm.model.scaffold59335.14;evm.model.scaffold59337.16;evm.model.scaffold64399.4;evm.model.scaffold64439.84	BP
GO:0009719	response to endogenous stimulus	17	44	8.29134e-05	evm.model.scaffold10699.7.5;evm.model.scaffold1925.13.2;evm.model.scaffold19561.25;evm.model.scaffold20999.30;evm.model.scaffold22081.11.1;evm.model.scaffold22081.3.1;evm.model.scaffold22817.92_evm.model.scaffold22817.91;evm.model.scaffold33489.9;evm.model.scaffold37629.4;evm.model.scaffold47499.5.1;evm.model.scaffold58035.16;evm.model.scaffold59113.17;evm.model.scaffold59335.14;evm.model.scaffol…	BP
GO:0071495	cellular response to endogenous stimulus	17	44	8.29134e-05	evm.model.scaffold10699.7.5;evm.model.scaffold1925.13.2;evm.model.scaffold19561.25;evm.model.scaffold20999.30;evm.model.scaffold22081.11.1;evm.model.scaffold22081.3.1;evm.model.scaffold22817.92_evm.model.scaffold22817.91;evm.model.scaffold33489.9;evm.model.scaffold37629.4;evm.model.scaffold47499.5.1;evm.model.scaffold58035.16;evm.model.scaffold59113.17;evm.model.scaffold59335.14;evm.model.scaffol…	BP
GO:0002376	immune system process	14	33	0.000107012	evm.model.scaffold15027.51;evm.model.scaffold15027.93;evm.model.scaffold30557.2;evm.model.scaffold32013.12;evm.model.scaffold32013.13;evm.model.scaffold39875.18;evm.model.scaffold39875.20;evm.model.scaffold39875.22;evm.model.scaffold39875.23;evm.model.scaffold39875.38;evm.model.scaffold60569.1;evm.model.scaffold63975.6;evm.model.scaffold64123.2;evm.model.scaffold707651.1	BP
GO:0043412	macromolecule modification	166	871	0.000115761	evm.model.scaffold10271.7;evm.model.scaffold11157.30;evm.model.scaffold12351.4;evm.model.scaffold12413.2;evm.model.scaffold12851.17;evm.model.scaffold13457.3.4;evm.model.scaffold15027.20.1;evm.model.scaffold16535.114;evm.model.scaffold16535.7;evm.model.scaffold16535.72;evm.model.scaffold17339.2;evm.model.scaffold17795.80;evm.model.scaffold18255.24;evm.model.scaffold18495.4;evm.model.scaffold1925.…	BP
GO:0016311	dephosphorylation	31	113	0.000301158	evm.model.scaffold10271.7;evm.model.scaffold16535.114;evm.model.scaffold19787.4;evm.model.scaffold19831.20;evm.model.scaffold1989.58;evm.model.scaffold22095.1;evm.model.scaffold26767.2;evm.model.scaffold34397.8;evm.model.scaffold35989.65;evm.model.scaffold41167.8;evm.model.scaffold41405.29;evm.model.scaffold42795.17;evm.model.scaffold42973.1;evm.model.scaffold43099.5;evm.model.scaffold45951.9;evm…	BP
GO:0071310	cellular response to organic substance	17	49	0.000379939	evm.model.scaffold10699.7.5;evm.model.scaffold1925.13.2;evm.model.scaffold19561.25;evm.model.scaffold20999.30;evm.model.scaffold22081.11.1;evm.model.scaffold22081.3.1;evm.model.scaffold22817.92_evm.model.scaffold22817.91;evm.model.scaffold33489.9;evm.model.scaffold37629.4;evm.model.scaffold47499.5.1;evm.model.scaffold58035.16;evm.model.scaffold59113.17;evm.model.scaffold59335.14;evm.model.scaffol…	BP
GO:0070887	cellular response to chemical stimulus	17	50	0.000498042	evm.model.scaffold10699.7.5;evm.model.scaffold1925.13.2;evm.model.scaffold19561.25;evm.model.scaffold20999.30;evm.model.scaffold22081.11.1;evm.model.scaffold22081.3.1;evm.model.scaffold22817.92_evm.model.scaffold22817.91;evm.model.scaffold33489.9;evm.model.scaffold37629.4;evm.model.scaffold47499.5.1;evm.model.scaffold58035.16;evm.model.scaffold59113.17;evm.model.scaffold59335.14;evm.model.scaffol…	BP
GO:0010033	response to organic substance	17	55	0.00167601	evm.model.scaffold10699.7.5;evm.model.scaffold1925.13.2;evm.model.scaffold19561.25;evm.model.scaffold20999.30;evm.model.scaffold22081.11.1;evm.model.scaffold22081.3.1;evm.model.scaffold22817.92_evm.model.scaffold22817.91;evm.model.scaffold33489.9;evm.model.scaffold37629.4;evm.model.scaffold47499.5.1;evm.model.scaffold58035.16;evm.model.scaffold59113.17;evm.model.scaffold59335.14;evm.model.scaffol…	BP
GO:0009725	response to hormone	13	39	0.00273643	evm.model.scaffold10699.7.5;evm.model.scaffold1925.13.2;evm.model.scaffold19561.25;evm.model.scaffold20999.30;evm.model.scaffold22817.92_evm.model.scaffold22817.91;evm.model.scaffold33489.9;evm.model.scaffold37629.4;evm.model.scaffold47499.5.1;evm.model.scaffold58035.16;evm.model.scaffold59113.17;evm.model.scaffold60261.4;evm.model.scaffold64813.5.2;evm.model.scaffold64853.5	BP
GO:0009755	hormone-mediated signaling pathway	13	39	0.00273643	evm.model.scaffold10699.7.5;evm.model.scaffold1925.13.2;evm.model.scaffold19561.25;evm.model.scaffold20999.30;evm.model.scaffold22817.92_evm.model.scaffold22817.91;evm.model.scaffold33489.9;evm.model.scaffold37629.4;evm.model.scaffold47499.5.1;evm.model.scaffold58035.16;evm.model.scaffold59113.17;evm.model.scaffold60261.4;evm.model.scaffold64813.5.2;evm.model.scaffold64853.5	BP
GO:0014070	response to organic cyclic compound	13	39	0.00273643	evm.model.scaffold10699.7.5;evm.model.scaffold1925.13.2;evm.model.scaffold19561.25;evm.model.scaffold20999.30;evm.model.scaffold22817.92_evm.model.scaffold22817.91;evm.model.scaffold33489.9;evm.model.scaffold37629.4;evm.model.scaffold47499.5.1;evm.model.scaffold58035.16;evm.model.scaffold59113.17;evm.model.scaffold60261.4;evm.model.scaffold64813.5.2;evm.model.scaffold64853.5	BP
GO:0032870	cellular response to hormone stimulus	13	39	0.00273643	evm.model.scaffold10699.7.5;evm.model.scaffold1925.13.2;evm.model.scaffold19561.25;evm.model.scaffold20999.30;evm.model.scaffold22817.92_evm.model.scaffold22817.91;evm.model.scaffold33489.9;evm.model.scaffold37629.4;evm.model.scaffold47499.5.1;evm.model.scaffold58035.16;evm.model.scaffold59113.17;evm.model.scaffold60261.4;evm.model.scaffold64813.5.2;evm.model.scaffold64853.5	BP
GO:0043401	steroid hormone mediated signaling pathway	13	39	0.00273643	evm.model.scaffold10699.7.5;evm.model.scaffold1925.13.2;evm.model.scaffold19561.25;evm.model.scaffold20999.30;evm.model.scaffold22817.92_evm.model.scaffold22817.91;evm.model.scaffold33489.9;evm.model.scaffold37629.4;evm.model.scaffold47499.5.1;evm.model.scaffold58035.16;evm.model.scaffold59113.17;evm.model.scaffold60261.4;evm.model.scaffold64813.5.2;evm.model.scaffold64853.5	BP
GO:0048545	response to steroid hormone	13	39	0.00273643	evm.model.scaffold10699.7.5;evm.model.scaffold1925.13.2;evm.model.scaffold19561.25;evm.model.scaffold20999.30;evm.model.scaffold22817.92_evm.model.scaffold22817.91;evm.model.scaffold33489.9;evm.model.scaffold37629.4;evm.model.scaffold47499.5.1;evm.model.scaffold58035.16;evm.model.scaffold59113.17;evm.model.scaffold60261.4;evm.model.scaffold64813.5.2;evm.model.scaffold64853.5	BP
GO:0071383	cellular response to steroid hormone stimulus	13	39	0.00273643	evm.model.scaffold10699.7.5;evm.model.scaffold1925.13.2;evm.model.scaffold19561.25;evm.model.scaffold20999.30;evm.model.scaffold22817.92_evm.model.scaffold22817.91;evm.model.scaffold33489.9;evm.model.scaffold37629.4;evm.model.scaffold47499.5.1;evm.model.scaffold58035.16;evm.model.scaffold59113.17;evm.model.scaffold60261.4;evm.model.scaffold64813.5.2;evm.model.scaffold64853.5	BP
GO:0071407	cellular response to organic cyclic compound	13	39	0.00273643	evm.model.scaffold10699.7.5;evm.model.scaffold1925.13.2;evm.model.scaffold19561.25;evm.model.scaffold20999.30;evm.model.scaffold22817.92_evm.model.scaffold22817.91;evm.model.scaffold33489.9;evm.model.scaffold37629.4;evm.model.scaffold47499.5.1;evm.model.scaffold58035.16;evm.model.scaffold59113.17;evm.model.scaffold60261.4;evm.model.scaffold64813.5.2;evm.model.scaffold64853.5	BP
GO:0006470	protein dephosphorylation	25	99	0.00384593	evm.model.scaffold10271.7;evm.model.scaffold16535.114;evm.model.scaffold19787.4;evm.model.scaffold1989.58;evm.model.scaffold22095.1;evm.model.scaffold26767.2;evm.model.scaffold35989.65;evm.model.scaffold41167.8;evm.model.scaffold41405.29;evm.model.scaffold42795.17;evm.model.scaffold42973.1;evm.model.scaffold43099.5;evm.model.scaffold48227.86;evm.model.scaffold50077.14;evm.model.scaffold52797.19;e…	BP
GO:0033993	response to lipid	13	41	0.00447323	evm.model.scaffold10699.7.5;evm.model.scaffold1925.13.2;evm.model.scaffold19561.25;evm.model.scaffold20999.30;evm.model.scaffold22817.92_evm.model.scaffold22817.91;evm.model.scaffold33489.9;evm.model.scaffold37629.4;evm.model.scaffold47499.5.1;evm.model.scaffold58035.16;evm.model.scaffold59113.17;evm.model.scaffold60261.4;evm.model.scaffold64813.5.2;evm.model.scaffold64853.5	BP
GO:0071396	cellular response to lipid	13	41	0.00447323	evm.model.scaffold10699.7.5;evm.model.scaffold1925.13.2;evm.model.scaffold19561.25;evm.model.scaffold20999.30;evm.model.scaffold22817.92_evm.model.scaffold22817.91;evm.model.scaffold33489.9;evm.model.scaffold37629.4;evm.model.scaffold47499.5.1;evm.model.scaffold58035.16;evm.model.scaffold59113.17;evm.model.scaffold60261.4;evm.model.scaffold64813.5.2;evm.model.scaffold64853.5	BP
GO:0044763	single-organism cellular process	555	3490	0.00460015	evm.model.scaffold10271.35;evm.model.scaffold10677.16;evm.model.scaffold10699.44;evm.model.scaffold10699.7.5;evm.model.scaffold10817.11;evm.model.scaffold11107.36;evm.model.scaffold11157.30;evm.model.scaffold11157.32;evm.model.scaffold11633.10_evm.model.scaffold11633.7;evm.model.scaffold11633.22;evm.model.scaffold12119.14;evm.model.scaffold12119.2;evm.model.scaffold12119.20;evm.model.scaffold1211…	BP
GO:0006644	phospholipid metabolic process	16	56	0.00542108	evm.model.scaffold28647.7;evm.model.scaffold33891.7;evm.model.scaffold36483.55;evm.model.scaffold38703.24;evm.model.scaffold43099.1;evm.model.scaffold45501.19;evm.model.scaffold45951.9;evm.model.scaffold49503.14;evm.model.scaffold58161.2;evm.model.scaffold59261.13.1;evm.model.scaffold60745.18;evm.model.scaffold61403.2;evm.model.scaffold62355.9;evm.model.scaffold6257.28;evm.model.scaffold64439.54;…	BP
GO:0000096	sulfur amino acid metabolic process	4	6	0.00543287	evm.model.scaffold33489.18;evm.model.scaffold52131.12;evm.model.scaffold59725.10;evm.model.scaffold63471.14	BP
GO:0009987	cellular process	838	5434	0.00547744	evm.model.scaffold10271.35;evm.model.scaffold10271.7;evm.model.scaffold10677.16;evm.model.scaffold10677.20;evm.model.scaffold10699.44;evm.model.scaffold10699.7.5;evm.model.scaffold10817.11;evm.model.scaffold11107.36;evm.model.scaffold11157.30;evm.model.scaffold11157.32;evm.model.scaffold11633.10_evm.model.scaffold11633.7;evm.model.scaffold11633.22;evm.model.scaffold11731.1;evm.model.scaffold12119…	BP
GO:0044262	cellular carbohydrate metabolic process	9	25	0.00687827	evm.model.scaffold32765.1;evm.model.scaffold34531.76;evm.model.scaffold41509.45;evm.model.scaffold44307.3;evm.model.scaffold50137.1;evm.model.scaffold56383.6;evm.model.scaffold57769.1;evm.model.scaffold59597.1;evm.model.scaffold64623.18	BP
GO:0019318	hexose metabolic process	11	35	0.00929749	evm.model.scaffold27667.13;evm.model.scaffold31501.9;evm.model.scaffold43873.37;evm.model.scaffold47297.11;evm.model.scaffold53113.10;evm.model.scaffold58153.13;evm.model.scaffold61765.25;evm.model.scaffold63879.11;evm.model.scaffold63879.6;evm.model.scaffold63879.7;evm.model.scaffold64265.9	BP
GO:0042221	response to chemical	17	64	0.0093032	evm.model.scaffold10699.7.5;evm.model.scaffold1925.13.2;evm.model.scaffold19561.25;evm.model.scaffold20999.30;evm.model.scaffold22081.11.1;evm.model.scaffold22081.3.1;evm.model.scaffold22817.92_evm.model.scaffold22817.91;evm.model.scaffold33489.9;evm.model.scaffold37629.4;evm.model.scaffold47499.5.1;evm.model.scaffold58035.16;evm.model.scaffold59113.17;evm.model.scaffold59335.14;evm.model.scaffol…	BP
GO:0016042	lipid catabolic process	8	22	0.00998436	evm.model.scaffold22101.15;evm.model.scaffold22817.38.1;evm.model.scaffold38703.24;evm.model.scaffold47297.49;evm.model.scaffold61403.2;evm.model.scaffold62993.4;evm.model.scaffold63751.1;evm.model.scaffold65033.14	BP
GO:0033692	cellular polysaccharide biosynthetic process	4	7	0.0112069	evm.model.scaffold44307.3;evm.model.scaffold50137.1;evm.model.scaffold59597.1;evm.model.scaffold64623.18	BP
GO:0005978	glycogen biosynthetic process	3	4	0.0112749	evm.model.scaffold50137.1;evm.model.scaffold59597.1;evm.model.scaffold64623.18	BP
GO:0006555	methionine metabolic process	3	4	0.0112749	evm.model.scaffold33489.18;evm.model.scaffold59725.10;evm.model.scaffold63471.14	BP
GO:0007179	transforming growth factor beta receptor signaling pathway	3	4	0.0112749	evm.model.scaffold22081.11.1;evm.model.scaffold22081.3.1;evm.model.scaffold59335.14	BP
GO:0009250	glucan biosynthetic process	3	4	0.0112749	evm.model.scaffold50137.1;evm.model.scaffold59597.1;evm.model.scaffold64623.18	BP
GO:0035434	copper ion transmembrane transport	3	4	0.0112749	evm.model.scaffold42613.20;evm.model.scaffold52469.2;evm.model.scaffold53111.63	BP
GO:0071559	response to transforming growth factor beta	3	4	0.0112749	evm.model.scaffold22081.11.1;evm.model.scaffold22081.3.1;evm.model.scaffold59335.14	BP
GO:0071560	cellular response to transforming growth factor beta stimulus	3	4	0.0112749	evm.model.scaffold22081.11.1;evm.model.scaffold22081.3.1;evm.model.scaffold59335.14	BP
GO:0006913	nucleocytoplasmic transport	17	66	0.0127532	evm.model.scaffold15027.72;evm.model.scaffold15153.6;evm.model.scaffold1553.25;evm.model.scaffold15849.3;evm.model.scaffold20839.6;evm.model.scaffold35925.9;evm.model.scaffold3777.1;evm.model.scaffold38285.33;evm.model.scaffold41119.41;evm.model.scaffold44479.6;evm.model.scaffold48227.135;evm.model.scaffold49949.8;evm.model.scaffold56521.3;evm.model.scaffold61631.3;evm.model.scaffold62253.11;evm.…	BP
GO:0051169	nuclear transport	17	66	0.0127532	evm.model.scaffold15027.72;evm.model.scaffold15153.6;evm.model.scaffold1553.25;evm.model.scaffold15849.3;evm.model.scaffold20839.6;evm.model.scaffold35925.9;evm.model.scaffold3777.1;evm.model.scaffold38285.33;evm.model.scaffold41119.41;evm.model.scaffold44479.6;evm.model.scaffold48227.135;evm.model.scaffold49949.8;evm.model.scaffold56521.3;evm.model.scaffold61631.3;evm.model.scaffold62253.11;evm.…	BP
GO:0007166	cell surface receptor signaling pathway	28	125	0.0131739	evm.model.scaffold17725.9;evm.model.scaffold22081.11.1;evm.model.scaffold22081.3.1;evm.model.scaffold24567.3;evm.model.scaffold29423.9;evm.model.scaffold29627.10;evm.model.scaffold38703.21;evm.model.scaffold41119.10;evm.model.scaffold42781.26;evm.model.scaffold44007.3;evm.model.scaffold46087.7;evm.model.scaffold46507.12;evm.model.scaffold4745.14;evm.model.scaffold4859.1;evm.model.scaffold51427.4;…	BP
GO:0005996	monosaccharide metabolic process	11	38	0.0176961	evm.model.scaffold27667.13;evm.model.scaffold31501.9;evm.model.scaffold43873.37;evm.model.scaffold47297.11;evm.model.scaffold53113.10;evm.model.scaffold58153.13;evm.model.scaffold61765.25;evm.model.scaffold63879.11;evm.model.scaffold63879.6;evm.model.scaffold63879.7;evm.model.scaffold64265.9	BP
GO:0007017	microtubule-based process	35	168	0.0185895	evm.model.scaffold15723.1;evm.model.scaffold17339.20;evm.model.scaffold19717.12;evm.model.scaffold19831.9;evm.model.scaffold19911.12;evm.model.scaffold28131.13.1;evm.model.scaffold28131.16;evm.model.scaffold28221.1;evm.model.scaffold31777.42.2;evm.model.scaffold34217.2;evm.model.scaffold34635.4;evm.model.scaffold35719.22;evm.model.scaffold35719.23;evm.model.scaffold35899.7;evm.model.scaffold4081.…	BP
GO:0006629	lipid metabolic process	41	203	0.0191011	evm.model.scaffold16535.71;evm.model.scaffold1989.12;evm.model.scaffold20345.20;evm.model.scaffold21879.2;evm.model.scaffold22101.15;evm.model.scaffold22817.38.1;evm.model.scaffold28647.7;evm.model.scaffold31781.1;evm.model.scaffold3375.4;evm.model.scaffold3375.6;evm.model.scaffold33891.7;evm.model.scaffold36483.55;evm.model.scaffold37677.2;evm.model.scaffold38703.24;evm.model.scaffold43099.1;evm…	BP
GO:0044238	primary metabolic process	512	3259	0.0196822	evm.model.scaffold10271.7;evm.model.scaffold10677.20;evm.model.scaffold10699.7.5;evm.model.scaffold11157.30;evm.model.scaffold11633.10_evm.model.scaffold11633.7;evm.model.scaffold12119.2;evm.model.scaffold12119.6;evm.model.scaffold12351.4;evm.model.scaffold12413.2;evm.model.scaffold12647.10;evm.model.scaffold12851.17;evm.model.scaffold13457.3.4;evm.model.scaffold13637.3;evm.model.scaffold13837.1;…	BP
GO:0000271	polysaccharide biosynthetic process	4	8	0.0198301	evm.model.scaffold44307.3;evm.model.scaffold50137.1;evm.model.scaffold59597.1;evm.model.scaffold64623.18	BP
GO:0006739	NADP metabolic process	4	8	0.0198301	evm.model.scaffold30853.2;evm.model.scaffold36001.17;evm.model.scaffold52525.16;evm.model.scaffold64529.3	BP
GO:0034637	cellular carbohydrate biosynthetic process	4	8	0.0198301	evm.model.scaffold44307.3;evm.model.scaffold50137.1;evm.model.scaffold59597.1;evm.model.scaffold64623.18	BP
GO:0006355	regulation of transcription, DNA-templated	86	476	0.0210863	evm.model.scaffold10677.20;evm.model.scaffold10699.7.5;evm.model.scaffold15353.9;evm.model.scaffold16183.17;evm.model.scaffold17795.5;evm.model.scaffold17795.72;evm.model.scaffold18495.4;evm.model.scaffold1925.13.2;evm.model.scaffold19561.25;evm.model.scaffold19565.2;evm.model.scaffold20655.15;evm.model.scaffold20655.16;evm.model.scaffold20823.22;evm.model.scaffold20823.24;evm.model.scaffold20999…	BP
GO:0051252	regulation of RNA metabolic process	86	476	0.0210863	evm.model.scaffold10677.20;evm.model.scaffold10699.7.5;evm.model.scaffold15353.9;evm.model.scaffold16183.17;evm.model.scaffold17795.5;evm.model.scaffold17795.72;evm.model.scaffold18495.4;evm.model.scaffold1925.13.2;evm.model.scaffold19561.25;evm.model.scaffold19565.2;evm.model.scaffold20655.15;evm.model.scaffold20655.16;evm.model.scaffold20823.22;evm.model.scaffold20823.24;evm.model.scaffold20999…	BP
GO:1903506	regulation of nucleic acid-templated transcription	86	476	0.0210863	evm.model.scaffold10677.20;evm.model.scaffold10699.7.5;evm.model.scaffold15353.9;evm.model.scaffold16183.17;evm.model.scaffold17795.5;evm.model.scaffold17795.72;evm.model.scaffold18495.4;evm.model.scaffold1925.13.2;evm.model.scaffold19561.25;evm.model.scaffold19565.2;evm.model.scaffold20655.15;evm.model.scaffold20655.16;evm.model.scaffold20823.22;evm.model.scaffold20823.24;evm.model.scaffold20999…	BP
GO:2001141	regulation of RNA biosynthetic process	86	476	0.0210863	evm.model.scaffold10677.20;evm.model.scaffold10699.7.5;evm.model.scaffold15353.9;evm.model.scaffold16183.17;evm.model.scaffold17795.5;evm.model.scaffold17795.72;evm.model.scaffold18495.4;evm.model.scaffold1925.13.2;evm.model.scaffold19561.25;evm.model.scaffold19565.2;evm.model.scaffold20655.15;evm.model.scaffold20655.16;evm.model.scaffold20823.22;evm.model.scaffold20823.24;evm.model.scaffold20999…	BP
GO:0008277	regulation of G-protein coupled receptor protein signaling pathway	6	16	0.0213163	evm.model.scaffold26351.12;evm.model.scaffold31777.42.2;evm.model.scaffold34531.116;evm.model.scaffold52469.18;evm.model.scaffold61573.31;evm.model.scaffold9949.2	BP
GO:0046486	glycerolipid metabolic process	11	39	0.0214708	evm.model.scaffold28647.7;evm.model.scaffold33891.7;evm.model.scaffold36483.55;evm.model.scaffold45951.9;evm.model.scaffold56827.6;evm.model.scaffold59261.13.1;evm.model.scaffold60745.18;evm.model.scaffold62355.9;evm.model.scaffold6257.28;evm.model.scaffold64439.54;evm.model.scaffold65033.5	BP
GO:0006368	transcription elongation from RNA polymerase II promoter	2	2	0.0215811	evm.model.scaffold10677.20;evm.model.scaffold50077.13	BP
GO:0006556	S-adenosylmethionine biosynthetic process	2	2	0.0215811	evm.model.scaffold60879.11;evm.model.scaffold8905.4	BP
GO:0006558	L-phenylalanine metabolic process	2	2	0.0215811	evm.model.scaffold60323.1;evm.model.scaffold62373.1	BP
GO:0006559	L-phenylalanine catabolic process	2	2	0.0215811	evm.model.scaffold60323.1;evm.model.scaffold62373.1	BP
GO:0006570	tyrosine metabolic process	2	2	0.0215811	evm.model.scaffold60323.1;evm.model.scaffold62373.1	BP
GO:0019310	inositol catabolic process	2	2	0.0215811	evm.model.scaffold34531.76;evm.model.scaffold56383.6	BP
GO:0046164	alcohol catabolic process	2	2	0.0215811	evm.model.scaffold34531.76;evm.model.scaffold56383.6	BP
GO:0046174	polyol catabolic process	2	2	0.0215811	evm.model.scaffold34531.76;evm.model.scaffold56383.6	BP
GO:0046500	S-adenosylmethionine metabolic process	2	2	0.0215811	evm.model.scaffold60879.11;evm.model.scaffold8905.4	BP
GO:1901616	organic hydroxy compound catabolic process	2	2	0.0215811	evm.model.scaffold34531.76;evm.model.scaffold56383.6	BP
GO:1902221	erythrose 4-phosphate/phosphoenolpyruvate family amino acid metabolic process	2	2	0.0215811	evm.model.scaffold60323.1;evm.model.scaffold62373.1	BP
GO:1902222	erythrose 4-phosphate/phosphoenolpyruvate family amino acid catabolic process	2	2	0.0215811	evm.model.scaffold60323.1;evm.model.scaffold62373.1	BP
GO:0010468	regulation of gene expression	87	483	0.0219483	evm.model.scaffold10677.20;evm.model.scaffold10699.7.5;evm.model.scaffold15353.9;evm.model.scaffold16183.17;evm.model.scaffold17795.5;evm.model.scaffold17795.72;evm.model.scaffold18495.4;evm.model.scaffold1925.13.2;evm.model.scaffold19561.25;evm.model.scaffold19565.2;evm.model.scaffold20655.15;evm.model.scaffold20655.16;evm.model.scaffold20823.22;evm.model.scaffold20823.24;evm.model.scaffold20999…	BP
GO:0006825	copper ion transport	3	5	0.0251123	evm.model.scaffold42613.20;evm.model.scaffold52469.2;evm.model.scaffold53111.63	BP
GO:0051640	organelle localization	3	5	0.0251123	evm.model.scaffold31777.42.2;evm.model.scaffold38447.43;evm.model.scaffold63535.5	BP
GO:0070848	response to growth factor	3	5	0.0251123	evm.model.scaffold22081.11.1;evm.model.scaffold22081.3.1;evm.model.scaffold59335.14	BP
GO:0071363	cellular response to growth factor stimulus	3	5	0.0251123	evm.model.scaffold22081.11.1;evm.model.scaffold22081.3.1;evm.model.scaffold59335.14	BP
GO:0033036	macromolecule localization	62	333	0.0261766	evm.model.scaffold11003.1;evm.model.scaffold14161.3;evm.model.scaffold14631.8;evm.model.scaffold14907.15;evm.model.scaffold15027.72;evm.model.scaffold15153.6;evm.model.scaffold1553.25;evm.model.scaffold15849.3;evm.model.scaffold18151.8;evm.model.scaffold20823.13;evm.model.scaffold20839.6;evm.model.scaffold21603.15;evm.model.scaffold21603.18;evm.model.scaffold24507.3;evm.model.scaffold30983.11;evm…	BP
GO:0009056	catabolic process	46	237	0.0265739	evm.model.scaffold11731.1;evm.model.scaffold16535.26;evm.model.scaffold18541.11;evm.model.scaffold18541.14;evm.model.scaffold22081.5;evm.model.scaffold22101.15;evm.model.scaffold22657.27;evm.model.scaffold22817.30;evm.model.scaffold22817.38.1;evm.model.scaffold231.9;evm.model.scaffold23159.6;evm.model.scaffold24507.24;evm.model.scaffold27281.17;evm.model.scaffold32189.22;evm.model.scaffold34531.7…	BP
GO:0008104	protein localization	56	297	0.0266984	evm.model.scaffold11003.1;evm.model.scaffold14161.3;evm.model.scaffold14631.8;evm.model.scaffold15027.72;evm.model.scaffold15153.6;evm.model.scaffold1553.25;evm.model.scaffold15849.3;evm.model.scaffold18151.8;evm.model.scaffold20823.13;evm.model.scaffold20839.6;evm.model.scaffold21603.15;evm.model.scaffold24507.3;evm.model.scaffold30983.11;evm.model.scaffold34531.127;evm.model.scaffold34951.18;ev…	BP
GO:1901362	organic cyclic compound biosynthetic process	122	707	0.0270284	evm.model.scaffold10677.20;evm.model.scaffold10699.7.5;evm.model.scaffold11633.10_evm.model.scaffold11633.7;evm.model.scaffold12119.6;evm.model.scaffold12647.10;evm.model.scaffold15353.9;evm.model.scaffold16183.17;evm.model.scaffold16535.71;evm.model.scaffold17339.18;evm.model.scaffold17795.5;evm.model.scaffold17795.72;evm.model.scaffold18495.4;evm.model.scaffold1925.13.2;evm.model.scaffold19561.…	BP
GO:1901605	alpha-amino acid metabolic process	15	61	0.0279326	evm.model.scaffold12647.10;evm.model.scaffold22657.27;evm.model.scaffold22817.59;evm.model.scaffold33489.18;evm.model.scaffold34929.7;evm.model.scaffold41405.119;evm.model.scaffold50739.20;evm.model.scaffold52131.12;evm.model.scaffold55531.31;evm.model.scaffold59725.10;evm.model.scaffold60323.1;evm.model.scaffold61921.12;evm.model.scaffold62373.1;evm.model.scaffold63471.14;evm.model.scaffold9607.…	BP
GO:0051258	protein polymerization	10	36	0.0306768	evm.model.scaffold13457.11;evm.model.scaffold17339.20;evm.model.scaffold42195.10_evm.model.scaffold42195.11_evm.model.scaffold42195.12_evm.model.scaffold42195.9;evm.model.scaffold42195.19;evm.model.scaffold42195.8;evm.model.scaffold55129.14;evm.model.scaffold55215.10;evm.model.scaffold55215.9;evm.model.scaffold57011.31;evm.model.scaffold57317.10	BP
GO:0019219	regulation of nucleobase-containing compound metabolic process	86	485	0.0322622	evm.model.scaffold10677.20;evm.model.scaffold10699.7.5;evm.model.scaffold15353.9;evm.model.scaffold16183.17;evm.model.scaffold17795.5;evm.model.scaffold17795.72;evm.model.scaffold18495.4;evm.model.scaffold1925.13.2;evm.model.scaffold19561.25;evm.model.scaffold19565.2;evm.model.scaffold20655.15;evm.model.scaffold20655.16;evm.model.scaffold20823.22;evm.model.scaffold20823.24;evm.model.scaffold20999…	BP
GO:0009889	regulation of biosynthetic process	86	486	0.0337505	evm.model.scaffold10677.20;evm.model.scaffold10699.7.5;evm.model.scaffold15353.9;evm.model.scaffold16183.17;evm.model.scaffold17795.5;evm.model.scaffold17795.72;evm.model.scaffold18495.4;evm.model.scaffold1925.13.2;evm.model.scaffold19561.25;evm.model.scaffold19565.2;evm.model.scaffold20655.15;evm.model.scaffold20655.16;evm.model.scaffold20823.22;evm.model.scaffold20823.24;evm.model.scaffold20999…	BP
GO:0010556	regulation of macromolecule biosynthetic process	86	486	0.0337505	evm.model.scaffold10677.20;evm.model.scaffold10699.7.5;evm.model.scaffold15353.9;evm.model.scaffold16183.17;evm.model.scaffold17795.5;evm.model.scaffold17795.72;evm.model.scaffold18495.4;evm.model.scaffold1925.13.2;evm.model.scaffold19561.25;evm.model.scaffold19565.2;evm.model.scaffold20655.15;evm.model.scaffold20655.16;evm.model.scaffold20823.22;evm.model.scaffold20823.24;evm.model.scaffold20999…	BP
GO:0031326	regulation of cellular biosynthetic process	86	486	0.0337505	evm.model.scaffold10677.20;evm.model.scaffold10699.7.5;evm.model.scaffold15353.9;evm.model.scaffold16183.17;evm.model.scaffold17795.5;evm.model.scaffold17795.72;evm.model.scaffold18495.4;evm.model.scaffold1925.13.2;evm.model.scaffold19561.25;evm.model.scaffold19565.2;evm.model.scaffold20655.15;evm.model.scaffold20655.16;evm.model.scaffold20823.22;evm.model.scaffold20823.24;evm.model.scaffold20999…	BP
GO:2000112	regulation of cellular macromolecule biosynthetic process	86	486	0.0337505	evm.model.scaffold10677.20;evm.model.scaffold10699.7.5;evm.model.scaffold15353.9;evm.model.scaffold16183.17;evm.model.scaffold17795.5;evm.model.scaffold17795.72;evm.model.scaffold18495.4;evm.model.scaffold1925.13.2;evm.model.scaffold19561.25;evm.model.scaffold19565.2;evm.model.scaffold20655.15;evm.model.scaffold20655.16;evm.model.scaffold20823.22;evm.model.scaffold20823.24;evm.model.scaffold20999…	BP
GO:0015031	protein transport	54	289	0.0340186	evm.model.scaffold11003.1;evm.model.scaffold14161.3;evm.model.scaffold14631.8;evm.model.scaffold15027.72;evm.model.scaffold15153.6;evm.model.scaffold1553.25;evm.model.scaffold15849.3;evm.model.scaffold18151.8;evm.model.scaffold20823.13;evm.model.scaffold20839.6;evm.model.scaffold24507.3;evm.model.scaffold30983.11;evm.model.scaffold34531.127;evm.model.scaffold34951.18;evm.model.scaffold35925.9;evm…	BP
GO:0018130	heterocycle biosynthetic process	120	702	0.0361971	evm.model.scaffold10677.20;evm.model.scaffold10699.7.5;evm.model.scaffold11633.10_evm.model.scaffold11633.7;evm.model.scaffold12119.6;evm.model.scaffold12647.10;evm.model.scaffold15353.9;evm.model.scaffold16183.17;evm.model.scaffold17339.18;evm.model.scaffold17795.5;evm.model.scaffold17795.72;evm.model.scaffold18495.4;evm.model.scaffold1925.13.2;evm.model.scaffold19561.25;evm.model.scaffold19565.…	BP
GO:0006790	sulfur compound metabolic process	11	42	0.0363055	evm.model.scaffold33489.18;evm.model.scaffold34951.26;evm.model.scaffold34951.4;evm.model.scaffold38929.4;evm.model.scaffold52131.12;evm.model.scaffold56401.5;evm.model.scaffold57307.5;evm.model.scaffold59725.10;evm.model.scaffold60879.11;evm.model.scaffold63471.14;evm.model.scaffold8905.4	BP
GO:0046488	phosphatidylinositol metabolic process	9	32	0.0365025	evm.model.scaffold33891.7;evm.model.scaffold36483.55;evm.model.scaffold45951.9;evm.model.scaffold59261.13.1;evm.model.scaffold60745.18;evm.model.scaffold62355.9;evm.model.scaffold6257.28;evm.model.scaffold64439.54;evm.model.scaffold65033.5	BP
GO:0051641	cellular localization	47	248	0.036768	evm.model.scaffold11003.1;evm.model.scaffold14161.3;evm.model.scaffold15027.72;evm.model.scaffold15153.6;evm.model.scaffold1553.25;evm.model.scaffold15849.3;evm.model.scaffold20839.6;evm.model.scaffold21603.15;evm.model.scaffold23897.5.1;evm.model.scaffold24507.3;evm.model.scaffold31777.42.2;evm.model.scaffold34531.127;evm.model.scaffold34951.18;evm.model.scaffold35925.9;evm.model.scaffold36483.7…	BP
GO:0034654	nucleobase-containing compound biosynthetic process	114	666	0.0391688	evm.model.scaffold10677.20;evm.model.scaffold10699.7.5;evm.model.scaffold11633.10_evm.model.scaffold11633.7;evm.model.scaffold12119.6;evm.model.scaffold15353.9;evm.model.scaffold16183.17;evm.model.scaffold17339.18;evm.model.scaffold17795.5;evm.model.scaffold17795.72;evm.model.scaffold18495.4;evm.model.scaffold1925.13.2;evm.model.scaffold19561.25;evm.model.scaffold19565.2;evm.model.scaffold20655.1…	BP
GO:1901575	organic substance catabolic process	44	231	0.039234	evm.model.scaffold16535.26;evm.model.scaffold18541.11;evm.model.scaffold18541.14;evm.model.scaffold22081.5;evm.model.scaffold22101.15;evm.model.scaffold22657.27;evm.model.scaffold22817.30;evm.model.scaffold22817.38.1;evm.model.scaffold231.9;evm.model.scaffold23159.6;evm.model.scaffold24507.24;evm.model.scaffold27281.17;evm.model.scaffold32189.22;evm.model.scaffold34531.76;evm.model.scaffold34929.…	BP
GO:0044255	cellular lipid metabolic process	27	131	0.0400607	evm.model.scaffold1989.12;evm.model.scaffold28647.7;evm.model.scaffold31781.1;evm.model.scaffold33891.7;evm.model.scaffold36483.55;evm.model.scaffold37677.2;evm.model.scaffold38703.24;evm.model.scaffold43099.1;evm.model.scaffold43873.19;evm.model.scaffold44307.3;evm.model.scaffold45501.19;evm.model.scaffold45951.9;evm.model.scaffold47297.41;evm.model.scaffold49503.14;evm.model.scaffold53111.25;ev…	BP
GO:0051171	regulation of nitrogen compound metabolic process	86	490	0.0402531	evm.model.scaffold10677.20;evm.model.scaffold10699.7.5;evm.model.scaffold15353.9;evm.model.scaffold16183.17;evm.model.scaffold17795.5;evm.model.scaffold17795.72;evm.model.scaffold18495.4;evm.model.scaffold1925.13.2;evm.model.scaffold19561.25;evm.model.scaffold19565.2;evm.model.scaffold20655.15;evm.model.scaffold20655.16;evm.model.scaffold20823.22;evm.model.scaffold20823.24;evm.model.scaffold20999…	BP
GO:0045184	establishment of protein localization	54	292	0.040374	evm.model.scaffold11003.1;evm.model.scaffold14161.3;evm.model.scaffold14631.8;evm.model.scaffold15027.72;evm.model.scaffold15153.6;evm.model.scaffold1553.25;evm.model.scaffold15849.3;evm.model.scaffold18151.8;evm.model.scaffold20823.13;evm.model.scaffold20839.6;evm.model.scaffold24507.3;evm.model.scaffold30983.11;evm.model.scaffold34531.127;evm.model.scaffold34951.18;evm.model.scaffold35925.9;evm…	BP
GO:0019438	aromatic compound biosynthetic process	117	686	0.0405455	evm.model.scaffold10677.20;evm.model.scaffold10699.7.5;evm.model.scaffold11633.10_evm.model.scaffold11633.7;evm.model.scaffold12119.6;evm.model.scaffold12647.10;evm.model.scaffold15353.9;evm.model.scaffold16183.17;evm.model.scaffold17339.18;evm.model.scaffold17795.5;evm.model.scaffold17795.72;evm.model.scaffold18495.4;evm.model.scaffold1925.13.2;evm.model.scaffold19561.25;evm.model.scaffold19565.…	BP
GO:0032774	RNA biosynthetic process	95	548	0.0427324	evm.model.scaffold10677.20;evm.model.scaffold10699.7.5;evm.model.scaffold15353.9;evm.model.scaffold16183.17;evm.model.scaffold17339.18;evm.model.scaffold17795.5;evm.model.scaffold17795.72;evm.model.scaffold18495.4;evm.model.scaffold1925.13.2;evm.model.scaffold19561.25;evm.model.scaffold19565.2;evm.model.scaffold20655.15;evm.model.scaffold20655.16;evm.model.scaffold20823.22;evm.model.scaffold20823…	BP
GO:0006650	glycerophospholipid metabolic process	10	38	0.043475	evm.model.scaffold28647.7;evm.model.scaffold33891.7;evm.model.scaffold36483.55;evm.model.scaffold45951.9;evm.model.scaffold59261.13.1;evm.model.scaffold60745.18;evm.model.scaffold62355.9;evm.model.scaffold6257.28;evm.model.scaffold64439.54;evm.model.scaffold65033.5	BP
GO:0044712	single-organism catabolic process	18	81	0.0442116	evm.model.scaffold22101.15;evm.model.scaffold22657.27;evm.model.scaffold22817.38.1;evm.model.scaffold23159.6;evm.model.scaffold34531.76;evm.model.scaffold34929.7;evm.model.scaffold36001.17;evm.model.scaffold38703.24;evm.model.scaffold47297.49;evm.model.scaffold53111.100;evm.model.scaffold56383.6;evm.model.scaffold60323.1;evm.model.scaffold61403.2;evm.model.scaffold62373.1;evm.model.scaffold62993.…	BP
GO:0005977	glycogen metabolic process	3	6	0.0447918	evm.model.scaffold50137.1;evm.model.scaffold59597.1;evm.model.scaffold64623.18	BP
GO:0006073	cellular glucan metabolic process	3	6	0.0447918	evm.model.scaffold50137.1;evm.model.scaffold59597.1;evm.model.scaffold64623.18	BP
GO:0006112	energy reserve metabolic process	3	6	0.0447918	evm.model.scaffold50137.1;evm.model.scaffold59597.1;evm.model.scaffold64623.18	BP
GO:0044042	glucan metabolic process	3	6	0.0447918	evm.model.scaffold50137.1;evm.model.scaffold59597.1;evm.model.scaffold64623.18	BP
GO:0006013	mannose metabolic process	4	10	0.046676	evm.model.scaffold27667.13;evm.model.scaffold43873.37;evm.model.scaffold53113.10;evm.model.scaffold58153.13	BP
GO:0006897	endocytosis	4	10	0.046676	evm.model.scaffold20733.49;evm.model.scaffold37959.30;evm.model.scaffold39597.12;evm.model.scaffold60687.28	BP
GO:0044264	cellular polysaccharide metabolic process	4	10	0.046676	evm.model.scaffold44307.3;evm.model.scaffold50137.1;evm.model.scaffold59597.1;evm.model.scaffold64623.18	BP
GO:0006351	transcription, DNA-templated	94	544	0.0468826	evm.model.scaffold10677.20;evm.model.scaffold10699.7.5;evm.model.scaffold15353.9;evm.model.scaffold16183.17;evm.model.scaffold17339.18;evm.model.scaffold17795.5;evm.model.scaffold17795.72;evm.model.scaffold18495.4;evm.model.scaffold1925.13.2;evm.model.scaffold19561.25;evm.model.scaffold19565.2;evm.model.scaffold20655.15;evm.model.scaffold20655.16;evm.model.scaffold20823.22;evm.model.scaffold20823…	BP
GO:0097659	nucleic acid-templated transcription	94	544	0.0468826	evm.model.scaffold10677.20;evm.model.scaffold10699.7.5;evm.model.scaffold15353.9;evm.model.scaffold16183.17;evm.model.scaffold17339.18;evm.model.scaffold17795.5;evm.model.scaffold17795.72;evm.model.scaffold18495.4;evm.model.scaffold1925.13.2;evm.model.scaffold19561.25;evm.model.scaffold19565.2;evm.model.scaffold20655.15;evm.model.scaffold20655.16;evm.model.scaffold20823.22;evm.model.scaffold20823…	BP
GO:0046434	organophosphate catabolic process	6	19	0.0490714	evm.model.scaffold32189.22;evm.model.scaffold36001.17;evm.model.scaffold38703.24;evm.model.scaffold53111.100;evm.model.scaffold55943.2;evm.model.scaffold61403.2	BP
GO:0048878	chemical homeostasis	6	19	0.0490714	evm.model.scaffold10271.35;evm.model.scaffold30557.9;evm.model.scaffold62557.5;evm.model.scaffold63483.25;evm.model.scaffold63535.5;evm.model.scaffold63635.12	BP
GO:0005622	intracellular	325	2070	3.35946e-06	evm.model.scaffold10677.20;evm.model.scaffold10699.7.5;evm.model.scaffold11121.2;evm.model.scaffold12119.2;evm.model.scaffold13175.8;evm.model.scaffold13457.11;evm.model.scaffold13637.3;evm.model.scaffold14065.6;evm.model.scaffold14347.6;evm.model.scaffold15027.41;evm.model.scaffold15027.72;evm.model.scaffold15153.6;evm.model.scaffold15353.1;evm.model.scaffold15477.3;evm.model.scaffold1553.25;evm…	CC
GO:0005623	cell	335	2190	3.09489e-05	evm.model.scaffold10677.20;evm.model.scaffold10699.7.5;evm.model.scaffold11121.2;evm.model.scaffold12119.2;evm.model.scaffold13175.8;evm.model.scaffold13457.11;evm.model.scaffold13637.3;evm.model.scaffold14065.6;evm.model.scaffold14347.6;evm.model.scaffold15027.41;evm.model.scaffold15027.72;evm.model.scaffold15153.6;evm.model.scaffold15353.1;evm.model.scaffold15477.3;evm.model.scaffold1553.25;evm…	CC
GO:0044464	cell part	335	2190	3.09489e-05	evm.model.scaffold10677.20;evm.model.scaffold10699.7.5;evm.model.scaffold11121.2;evm.model.scaffold12119.2;evm.model.scaffold13175.8;evm.model.scaffold13457.11;evm.model.scaffold13637.3;evm.model.scaffold14065.6;evm.model.scaffold14347.6;evm.model.scaffold15027.41;evm.model.scaffold15027.72;evm.model.scaffold15153.6;evm.model.scaffold15353.1;evm.model.scaffold15477.3;evm.model.scaffold1553.25;evm…	CC
GO:0005634	nucleus	92	509	0.00042337	evm.model.scaffold10677.20;evm.model.scaffold10699.7.5;evm.model.scaffold13637.3;evm.model.scaffold14065.6;evm.model.scaffold14347.6;evm.model.scaffold15027.41;evm.model.scaffold15353.1;evm.model.scaffold16183.17;evm.model.scaffold17339.18;evm.model.scaffold17795.5;evm.model.scaffold18495.4;evm.model.scaffold1925.13.2;evm.model.scaffold19561.25;evm.model.scaffold19787.9;evm.model.scaffold20823.24…	CC
GO:0031012	extracellular matrix	12	33	0.000575315	evm.model.scaffold15027.56;evm.model.scaffold15027.57;evm.model.scaffold28041.2;evm.model.scaffold35989.10;evm.model.scaffold45771.3;evm.model.scaffold49333.15;evm.model.scaffold51977.18;evm.model.scaffold53111.76_evm.model.scaffold53111.89;evm.model.scaffold59603.14;evm.model.scaffold61119.5;evm.model.scaffold61639.10;evm.model.scaffold63639.7	CC
GO:0005856	cytoskeleton	47	242	0.00274308	evm.model.scaffold13175.8;evm.model.scaffold13457.11;evm.model.scaffold15723.1;evm.model.scaffold16525.21;evm.model.scaffold16535.114;evm.model.scaffold17339.20;evm.model.scaffold19831.9;evm.model.scaffold20725.10;evm.model.scaffold28131.13.1;evm.model.scaffold28131.16;evm.model.scaffold34217.2;evm.model.scaffold34635.4;evm.model.scaffold35719.22;evm.model.scaffold35719.23;evm.model.scaffold35899…	CC
GO:0005667	transcription factor complex	8	22	0.0048097	evm.model.scaffold22081.11.1;evm.model.scaffold22081.3.1;evm.model.scaffold41971.17;evm.model.scaffold47619.33;evm.model.scaffold47691.28;evm.model.scaffold59335.14;evm.model.scaffold59551.33;evm.model.scaffold61079.6	CC
GO:0005578	proteinaceous extracellular matrix	8	23	0.0065478	evm.model.scaffold15027.56;evm.model.scaffold15027.57;evm.model.scaffold35989.10;evm.model.scaffold49333.15;evm.model.scaffold51977.18;evm.model.scaffold53111.76_evm.model.scaffold53111.89;evm.model.scaffold61639.10;evm.model.scaffold63639.7	CC
GO:0015630	microtubule cytoskeleton	32	158	0.00661868	evm.model.scaffold15723.1;evm.model.scaffold17339.20;evm.model.scaffold19831.9;evm.model.scaffold28131.13.1;evm.model.scaffold28131.16;evm.model.scaffold34217.2;evm.model.scaffold34635.4;evm.model.scaffold35719.22;evm.model.scaffold35719.23;evm.model.scaffold35899.7;evm.model.scaffold38817.5;evm.model.scaffold4081.1;evm.model.scaffold41405.77;evm.model.scaffold42195.10_evm.model.scaffold42195.11_…	CC
GO:0008287	protein serine/threonine phosphatase complex	3	4	0.00800299	evm.model.scaffold32099.64;evm.model.scaffold58593.22;evm.model.scaffold64953.10	CC
GO:1903293	phosphatase complex	3	4	0.00800299	evm.model.scaffold32099.64;evm.model.scaffold58593.22;evm.model.scaffold64953.10	CC
GO:0043227	membrane-bounded organelle	117	746	0.0138239	evm.model.scaffold10677.20;evm.model.scaffold10699.7.5;evm.model.scaffold11121.2;evm.model.scaffold13637.3;evm.model.scaffold14065.6;evm.model.scaffold14347.6;evm.model.scaffold15027.41;evm.model.scaffold15353.1;evm.model.scaffold16183.17;evm.model.scaffold16997.2;evm.model.scaffold17009.9;evm.model.scaffold17339.18;evm.model.scaffold17795.5;evm.model.scaffold18495.4;evm.model.scaffold1925.13.2;e…	CC
GO:0043231	intracellular membrane-bounded organelle	117	746	0.0138239	evm.model.scaffold10677.20;evm.model.scaffold10699.7.5;evm.model.scaffold11121.2;evm.model.scaffold13637.3;evm.model.scaffold14065.6;evm.model.scaffold14347.6;evm.model.scaffold15027.41;evm.model.scaffold15353.1;evm.model.scaffold16183.17;evm.model.scaffold16997.2;evm.model.scaffold17009.9;evm.model.scaffold17339.18;evm.model.scaffold17795.5;evm.model.scaffold18495.4;evm.model.scaffold1925.13.2;e…	CC
GO:0005964	phosphorylase kinase complex	2	2	0.017024	evm.model.scaffold50137.1;evm.model.scaffold59597.1	CC
GO:0030688	preribosome, small subunit precursor	2	2	0.017024	evm.model.scaffold34635.14;evm.model.scaffold34635.15	CC
GO:0044430	cytoskeletal part	36	195	0.01797	evm.model.scaffold13457.11;evm.model.scaffold15723.1;evm.model.scaffold17339.20;evm.model.scaffold19831.9;evm.model.scaffold28131.13.1;evm.model.scaffold28131.16;evm.model.scaffold34217.2;evm.model.scaffold34635.4;evm.model.scaffold35719.22;evm.model.scaffold35719.23;evm.model.scaffold35899.7;evm.model.scaffold35989.3;evm.model.scaffold38817.5;evm.model.scaffold4081.1;evm.model.scaffold41405.77;e…	CC
GO:0000159	protein phosphatase type 2A complex	2	3	0.0466378	evm.model.scaffold32099.64;evm.model.scaffold64953.10	CC
GO:0008023	transcription elongation factor complex	2	3	0.0466378	evm.model.scaffold10677.20;evm.model.scaffold50077.13	CC
GO:0016010	dystrophin-associated glycoprotein complex	2	3	0.0466378	evm.model.scaffold21603.15;evm.model.scaffold4745.3	CC
GO:0090665	glycoprotein complex	2	3	0.0466378	evm.model.scaffold21603.15;evm.model.scaffold4745.3	CC
GO:0005871	kinesin complex	11	49	0.0474988	evm.model.scaffold15723.1;evm.model.scaffold19831.9;evm.model.scaffold34217.2;evm.model.scaffold35899.7;evm.model.scaffold38817.5;evm.model.scaffold4081.1;evm.model.scaffold41405.77;evm.model.scaffold42221.18;evm.model.scaffold58541.13;evm.model.scaffold63975.7;evm.model.scaffold8917.3.1	CC
GO:0043168	anion binding	346	1566	1.06039e-15	evm.model.scaffold10699.44;evm.model.scaffold10719.31;evm.model.scaffold10817.11;evm.model.scaffold11121.11;evm.model.scaffold11121.2;evm.model.scaffold11121.39.1;evm.model.scaffold11157.30;evm.model.scaffold12119.6;evm.model.scaffold12413.2;evm.model.scaffold12647.10;evm.model.scaffold12851.17;evm.model.scaffold13003.5;evm.model.scaffold13457.11;evm.model.scaffold13457.3.4;evm.model.scaffold1363…	MF
GO:0005543	phospholipid binding	60	153	2.12786e-13	evm.model.scaffold10699.44;evm.model.scaffold10719.31;evm.model.scaffold10817.11;evm.model.scaffold11121.11;evm.model.scaffold11157.30;evm.model.scaffold13837.6;evm.model.scaffold17795.73;evm.model.scaffold1989.31.1;evm.model.scaffold1989.59;evm.model.scaffold20345.16;evm.model.scaffold20725.41;evm.model.scaffold20733.49;evm.model.scaffold21317.7;evm.model.scaffold26351.12;evm.model.scaffold26497…	MF
GO:0043167	ion binding	706	3790	2.15057e-13	evm.model.scaffold10153.1;evm.model.scaffold10271.12;evm.model.scaffold10271.35;evm.model.scaffold10699.44;evm.model.scaffold10699.7.5;evm.model.scaffold10719.31;evm.model.scaffold10817.11;evm.model.scaffold10817.35;evm.model.scaffold10839.14;evm.model.scaffold11107.22;evm.model.scaffold11107.9;evm.model.scaffold11121.11;evm.model.scaffold11121.2;evm.model.scaffold11121.39.1;evm.model.scaffold111…	MF
GO:0005488	binding	1344	8034	5.08337e-13	evm.model.scaffold10029.3;evm.model.scaffold10153.1;evm.model.scaffold10271.12;evm.model.scaffold10271.35;evm.model.scaffold10415.1;evm.model.scaffold10699.44;evm.model.scaffold10699.7.5;evm.model.scaffold10719.31;evm.model.scaffold10783.9;evm.model.scaffold10817.11;evm.model.scaffold10817.35;evm.model.scaffold10817.4;evm.model.scaffold10839.14;evm.model.scaffold11107.10;evm.model.scaffold11107.2…	MF
GO:0008289	lipid binding	64	191	1.14265e-10	evm.model.scaffold10699.44;evm.model.scaffold10719.31;evm.model.scaffold10817.11;evm.model.scaffold11121.11;evm.model.scaffold11157.30;evm.model.scaffold13837.6;evm.model.scaffold17795.73;evm.model.scaffold1989.31.1;evm.model.scaffold1989.59;evm.model.scaffold20345.16;evm.model.scaffold20725.41;evm.model.scaffold20733.49;evm.model.scaffold21317.7;evm.model.scaffold26351.12;evm.model.scaffold26497…	MF
GO:0005515	protein binding	693	3858	1.0555e-09	evm.model.scaffold10029.3;evm.model.scaffold10153.1;evm.model.scaffold10415.1;evm.model.scaffold10699.44;evm.model.scaffold10783.9;evm.model.scaffold10817.11;evm.model.scaffold10817.4;evm.model.scaffold11107.10;evm.model.scaffold11107.22;evm.model.scaffold11107.28.1;evm.model.scaffold11107.9;evm.model.scaffold11121.11;evm.model.scaffold11157.30;evm.model.scaffold11157.35;evm.model.scaffold11307.2…	MF
GO:0036094	small molecule binding	297	1453	2.27735e-09	evm.model.scaffold11121.2;evm.model.scaffold11121.39.1;evm.model.scaffold11157.30;evm.model.scaffold12119.6;evm.model.scaffold12413.2;evm.model.scaffold12647.10;evm.model.scaffold12851.17;evm.model.scaffold13003.5;evm.model.scaffold13457.11;evm.model.scaffold13457.3.4;evm.model.scaffold13637.3;evm.model.scaffold13837.7;evm.model.scaffold14631.8;evm.model.scaffold14657.15;evm.model.scaffold15027.2…	MF
GO:0035639	purine ribonucleoside triphosphate binding	258	1230	2.56433e-09	evm.model.scaffold11121.39.1;evm.model.scaffold11157.30;evm.model.scaffold12119.6;evm.model.scaffold12413.2;evm.model.scaffold12647.10;evm.model.scaffold12851.17;evm.model.scaffold13003.5;evm.model.scaffold13457.11;evm.model.scaffold13457.3.4;evm.model.scaffold13637.3;evm.model.scaffold13837.7;evm.model.scaffold14631.8;evm.model.scaffold14657.15;evm.model.scaffold15027.20.1;evm.model.scaffold1502…	MF
GO:0016301	kinase activity	119	471	2.60351e-09	evm.model.scaffold11157.30;evm.model.scaffold12413.2;evm.model.scaffold12851.17;evm.model.scaffold13457.3.4;evm.model.scaffold13837.7;evm.model.scaffold14657.1.2;evm.model.scaffold15027.20.1;evm.model.scaffold15767.35;evm.model.scaffold16535.7;evm.model.scaffold16535.72;evm.model.scaffold17795.80;evm.model.scaffold18115.24;evm.model.scaffold1925.6;evm.model.scaffold19565.17;evm.model.scaffold1967…	MF
GO:0001883	purine nucleoside binding	259	1236	2.62544e-09	evm.model.scaffold11121.39.1;evm.model.scaffold11157.30;evm.model.scaffold12119.6;evm.model.scaffold12413.2;evm.model.scaffold12647.10;evm.model.scaffold12851.17;evm.model.scaffold13003.5;evm.model.scaffold13457.11;evm.model.scaffold13457.3.4;evm.model.scaffold13637.3;evm.model.scaffold13837.7;evm.model.scaffold14631.8;evm.model.scaffold14657.15;evm.model.scaffold15027.20.1;evm.model.scaffold1502…	MF
GO:0032550	purine ribonucleoside binding	259	1236	2.62544e-09	evm.model.scaffold11121.39.1;evm.model.scaffold11157.30;evm.model.scaffold12119.6;evm.model.scaffold12413.2;evm.model.scaffold12647.10;evm.model.scaffold12851.17;evm.model.scaffold13003.5;evm.model.scaffold13457.11;evm.model.scaffold13457.3.4;evm.model.scaffold13637.3;evm.model.scaffold13837.7;evm.model.scaffold14631.8;evm.model.scaffold14657.15;evm.model.scaffold15027.20.1;evm.model.scaffold1502…	MF
GO:0032555	purine ribonucleotide binding	259	1237	2.84786e-09	evm.model.scaffold11121.39.1;evm.model.scaffold11157.30;evm.model.scaffold12119.6;evm.model.scaffold12413.2;evm.model.scaffold12647.10;evm.model.scaffold12851.17;evm.model.scaffold13003.5;evm.model.scaffold13457.11;evm.model.scaffold13457.3.4;evm.model.scaffold13637.3;evm.model.scaffold13837.7;evm.model.scaffold14631.8;evm.model.scaffold14657.15;evm.model.scaffold15027.20.1;evm.model.scaffold1502…	MF
GO:0001882	nucleoside binding	260	1245	3.42464e-09	evm.model.scaffold11121.39.1;evm.model.scaffold11157.30;evm.model.scaffold12119.6;evm.model.scaffold12413.2;evm.model.scaffold12647.10;evm.model.scaffold12851.17;evm.model.scaffold13003.5;evm.model.scaffold13457.11;evm.model.scaffold13457.3.4;evm.model.scaffold13637.3;evm.model.scaffold13837.7;evm.model.scaffold14631.8;evm.model.scaffold14657.15;evm.model.scaffold15027.20.1;evm.model.scaffold1502…	MF
GO:0032549	ribonucleoside binding	259	1240	3.62977e-09	evm.model.scaffold11121.39.1;evm.model.scaffold11157.30;evm.model.scaffold12119.6;evm.model.scaffold12413.2;evm.model.scaffold12647.10;evm.model.scaffold12851.17;evm.model.scaffold13003.5;evm.model.scaffold13457.11;evm.model.scaffold13457.3.4;evm.model.scaffold13637.3;evm.model.scaffold13837.7;evm.model.scaffold14631.8;evm.model.scaffold14657.15;evm.model.scaffold15027.20.1;evm.model.scaffold1502…	MF
GO:0000166	nucleotide binding	286	1398	4.41703e-09	evm.model.scaffold11121.39.1;evm.model.scaffold11157.30;evm.model.scaffold12119.6;evm.model.scaffold12413.2;evm.model.scaffold12647.10;evm.model.scaffold12851.17;evm.model.scaffold13003.5;evm.model.scaffold13457.11;evm.model.scaffold13457.3.4;evm.model.scaffold13637.3;evm.model.scaffold13837.7;evm.model.scaffold14631.8;evm.model.scaffold14657.15;evm.model.scaffold15027.20.1;evm.model.scaffold1502…	MF
GO:1901265	nucleoside phosphate binding	286	1398	4.41703e-09	evm.model.scaffold11121.39.1;evm.model.scaffold11157.30;evm.model.scaffold12119.6;evm.model.scaffold12413.2;evm.model.scaffold12647.10;evm.model.scaffold12851.17;evm.model.scaffold13003.5;evm.model.scaffold13457.11;evm.model.scaffold13457.3.4;evm.model.scaffold13637.3;evm.model.scaffold13837.7;evm.model.scaffold14631.8;evm.model.scaffold14657.15;evm.model.scaffold15027.20.1;evm.model.scaffold1502…	MF
GO:0016773	phosphotransferase activity, alcohol group as acceptor	117	466	5.26327e-09	evm.model.scaffold11157.30;evm.model.scaffold12413.2;evm.model.scaffold12851.17;evm.model.scaffold13457.3.4;evm.model.scaffold14657.1.2;evm.model.scaffold15027.20.1;evm.model.scaffold16535.7;evm.model.scaffold16535.72;evm.model.scaffold17795.80;evm.model.scaffold18115.24;evm.model.scaffold1925.6;evm.model.scaffold19565.17;evm.model.scaffold19675.5;evm.model.scaffold1989.106.1;evm.model.scaffold21…	MF
GO:0032553	ribonucleotide binding	259	1245	5.41423e-09	evm.model.scaffold11121.39.1;evm.model.scaffold11157.30;evm.model.scaffold12119.6;evm.model.scaffold12413.2;evm.model.scaffold12647.10;evm.model.scaffold12851.17;evm.model.scaffold13003.5;evm.model.scaffold13457.11;evm.model.scaffold13457.3.4;evm.model.scaffold13637.3;evm.model.scaffold13837.7;evm.model.scaffold14631.8;evm.model.scaffold14657.15;evm.model.scaffold15027.20.1;evm.model.scaffold1502…	MF
GO:0017076	purine nucleotide binding	260	1251	5.52921e-09	evm.model.scaffold11121.39.1;evm.model.scaffold11157.30;evm.model.scaffold12119.6;evm.model.scaffold12413.2;evm.model.scaffold12647.10;evm.model.scaffold12851.17;evm.model.scaffold13003.5;evm.model.scaffold13457.11;evm.model.scaffold13457.3.4;evm.model.scaffold13637.3;evm.model.scaffold13837.7;evm.model.scaffold14631.8;evm.model.scaffold14657.15;evm.model.scaffold15027.20.1;evm.model.scaffold1502…	MF
GO:0004713	protein tyrosine kinase activity	84	309	1.85118e-08	evm.model.scaffold11157.30;evm.model.scaffold12413.2;evm.model.scaffold12851.17;evm.model.scaffold13457.3.4;evm.model.scaffold15027.20.1;evm.model.scaffold16535.72;evm.model.scaffold17795.80;evm.model.scaffold1925.6;evm.model.scaffold19675.5;evm.model.scaffold1989.106.1;evm.model.scaffold21407.13;evm.model.scaffold21879.9;evm.model.scaffold23897.35;evm.model.scaffold26237.68;evm.model.scaffold263…	MF
GO:0004672	protein kinase activity	98	383	3.48697e-08	evm.model.scaffold11157.30;evm.model.scaffold12413.2;evm.model.scaffold12851.17;evm.model.scaffold13457.3.4;evm.model.scaffold15027.20.1;evm.model.scaffold16535.7;evm.model.scaffold16535.72;evm.model.scaffold17795.80;evm.model.scaffold1925.6;evm.model.scaffold19675.5;evm.model.scaffold1989.106.1;evm.model.scaffold21407.13;evm.model.scaffold21879.9;evm.model.scaffold23897.35;evm.model.scaffold2505…	MF
GO:0097367	carbohydrate derivative binding	267	1352	4.31626e-07	evm.model.scaffold11121.39.1;evm.model.scaffold11157.30;evm.model.scaffold12119.6;evm.model.scaffold12413.2;evm.model.scaffold12647.10;evm.model.scaffold12851.17;evm.model.scaffold13003.5;evm.model.scaffold13457.11;evm.model.scaffold13457.3.4;evm.model.scaffold13637.3;evm.model.scaffold13837.7;evm.model.scaffold14631.8;evm.model.scaffold14657.15;evm.model.scaffold15027.20.1;evm.model.scaffold1502…	MF
GO:0016772	transferase activity, transferring phosphorus-containing groups	135	600	4.4559e-07	evm.model.scaffold11157.30;evm.model.scaffold12413.2;evm.model.scaffold12851.17;evm.model.scaffold13457.3.4;evm.model.scaffold13837.7;evm.model.scaffold14657.1.2;evm.model.scaffold15027.20.1;evm.model.scaffold15767.35;evm.model.scaffold16535.7;evm.model.scaffold16535.72;evm.model.scaffold17795.80;evm.model.scaffold18115.24;evm.model.scaffold1925.6;evm.model.scaffold19565.17;evm.model.scaffold1967…	MF
GO:0005126	cytokine receptor binding	13	20	5.33794e-07	evm.model.scaffold15027.51;evm.model.scaffold15027.93;evm.model.scaffold30557.2;evm.model.scaffold32013.12;evm.model.scaffold32013.13;evm.model.scaffold39875.18;evm.model.scaffold39875.20;evm.model.scaffold39875.22;evm.model.scaffold39875.23;evm.model.scaffold39875.38;evm.model.scaffold60569.1;evm.model.scaffold63975.6;evm.model.scaffold707651.1	MF
GO:0005164	tumor necrosis factor receptor binding	13	20	5.33794e-07	evm.model.scaffold15027.51;evm.model.scaffold15027.93;evm.model.scaffold30557.2;evm.model.scaffold32013.12;evm.model.scaffold32013.13;evm.model.scaffold39875.18;evm.model.scaffold39875.20;evm.model.scaffold39875.22;evm.model.scaffold39875.23;evm.model.scaffold39875.38;evm.model.scaffold60569.1;evm.model.scaffold63975.6;evm.model.scaffold707651.1	MF
GO:0032813	tumor necrosis factor receptor superfamily binding	13	20	5.33794e-07	evm.model.scaffold15027.51;evm.model.scaffold15027.93;evm.model.scaffold30557.2;evm.model.scaffold32013.12;evm.model.scaffold32013.13;evm.model.scaffold39875.18;evm.model.scaffold39875.20;evm.model.scaffold39875.22;evm.model.scaffold39875.23;evm.model.scaffold39875.38;evm.model.scaffold60569.1;evm.model.scaffold63975.6;evm.model.scaffold707651.1	MF
GO:0004674	protein serine/threonine kinase activity	25	60	5.68525e-07	evm.model.scaffold11157.30;evm.model.scaffold16535.72;evm.model.scaffold23897.35;evm.model.scaffold26351.12;evm.model.scaffold32689.7;evm.model.scaffold34531.122;evm.model.scaffold42713.8;evm.model.scaffold4427.38;evm.model.scaffold46087.7;evm.model.scaffold46507.12;evm.model.scaffold46731.7.1;evm.model.scaffold50137.1;evm.model.scaffold51277.21;evm.model.scaffold55427.11;evm.model.scaffold56365.…	MF
GO:1901363	heterocyclic compound binding	490	2717	7.52801e-07	evm.model.scaffold10699.7.5;evm.model.scaffold11121.39.1;evm.model.scaffold11121.49;evm.model.scaffold11157.30;evm.model.scaffold11157.39;evm.model.scaffold11777.21;evm.model.scaffold12119.6;evm.model.scaffold12413.2;evm.model.scaffold12647.10;evm.model.scaffold12647.6;evm.model.scaffold12851.17;evm.model.scaffold13003.5;evm.model.scaffold13457.11;evm.model.scaffold13457.3.4;evm.model.scaffold136…	MF
GO:0097159	organic cyclic compound binding	490	2721	9.08157e-07	evm.model.scaffold10699.7.5;evm.model.scaffold11121.39.1;evm.model.scaffold11121.49;evm.model.scaffold11157.30;evm.model.scaffold11157.39;evm.model.scaffold11777.21;evm.model.scaffold12119.6;evm.model.scaffold12413.2;evm.model.scaffold12647.10;evm.model.scaffold12647.6;evm.model.scaffold12851.17;evm.model.scaffold13003.5;evm.model.scaffold13457.11;evm.model.scaffold13457.3.4;evm.model.scaffold136…	MF
GO:0005524	ATP binding	181	902	1.45301e-05	evm.model.scaffold11157.30;evm.model.scaffold12119.6;evm.model.scaffold12413.2;evm.model.scaffold12647.10;evm.model.scaffold12851.17;evm.model.scaffold13003.5;evm.model.scaffold13457.11;evm.model.scaffold13457.3.4;evm.model.scaffold13637.3;evm.model.scaffold13837.7;evm.model.scaffold14657.15;evm.model.scaffold15027.20.1;evm.model.scaffold15027.37;evm.model.scaffold15477.13;evm.model.scaffold15767…	MF
GO:0032559	adenyl ribonucleotide binding	182	909	1.57586e-05	evm.model.scaffold11157.30;evm.model.scaffold12119.6;evm.model.scaffold12413.2;evm.model.scaffold12647.10;evm.model.scaffold12851.17;evm.model.scaffold13003.5;evm.model.scaffold13457.11;evm.model.scaffold13457.3.4;evm.model.scaffold13637.3;evm.model.scaffold13837.7;evm.model.scaffold14657.15;evm.model.scaffold15027.20.1;evm.model.scaffold15027.37;evm.model.scaffold15477.13;evm.model.scaffold15767…	MF
GO:0030554	adenyl nucleotide binding	183	920	2.22843e-05	evm.model.scaffold11157.30;evm.model.scaffold12119.6;evm.model.scaffold12413.2;evm.model.scaffold12647.10;evm.model.scaffold12851.17;evm.model.scaffold13003.5;evm.model.scaffold13457.11;evm.model.scaffold13457.3.4;evm.model.scaffold13637.3;evm.model.scaffold13837.7;evm.model.scaffold14657.15;evm.model.scaffold15027.20.1;evm.model.scaffold15027.37;evm.model.scaffold15477.13;evm.model.scaffold15767…	MF
GO:0035091	phosphatidylinositol binding	14	29	2.41045e-05	evm.model.scaffold10817.11;evm.model.scaffold13837.6;evm.model.scaffold29797.8;evm.model.scaffold41405.14;evm.model.scaffold41405.77;evm.model.scaffold44875.4;evm.model.scaffold48907.7;evm.model.scaffold545.35;evm.model.scaffold54663.11;evm.model.scaffold5673.4;evm.model.scaffold57455.4;evm.model.scaffold63613.16;evm.model.scaffold64279.197;evm.model.scaffold64279.43	MF
GO:0003924	GTPase activity	52	201	4.08941e-05	evm.model.scaffold11121.39.1;evm.model.scaffold14631.8;evm.model.scaffold15027.72;evm.model.scaffold15153.6;evm.model.scaffold1553.25;evm.model.scaffold15849.3;evm.model.scaffold17339.20;evm.model.scaffold17725.11;evm.model.scaffold18151.8;evm.model.scaffold1989.65;evm.model.scaffold20823.13;evm.model.scaffold20839.6;evm.model.scaffold30983.11;evm.model.scaffold31469.1;evm.model.scaffold35925.9;e…	MF
GO:0005088	Ras guanyl-nucleotide exchange factor activity	15	34	4.69531e-05	evm.model.scaffold10699.44;evm.model.scaffold12931.10;evm.model.scaffold17381.14;evm.model.scaffold20733.49;evm.model.scaffold20837.33;evm.model.scaffold32293.4;evm.model.scaffold32959.11;evm.model.scaffold34825.2.2;evm.model.scaffold36345.1;evm.model.scaffold40573.52;evm.model.scaffold44835.48;evm.model.scaffold54663.7;evm.model.scaffold57427.23;evm.model.scaffold64113.5;evm.model.scaffold64559.…	MF
GO:0005089	Rho guanyl-nucleotide exchange factor activity	15	34	4.69531e-05	evm.model.scaffold10699.44;evm.model.scaffold12931.10;evm.model.scaffold17381.14;evm.model.scaffold20733.49;evm.model.scaffold20837.33;evm.model.scaffold32293.4;evm.model.scaffold32959.11;evm.model.scaffold34825.2.2;evm.model.scaffold36345.1;evm.model.scaffold40573.52;evm.model.scaffold44835.48;evm.model.scaffold54663.7;evm.model.scaffold57427.23;evm.model.scaffold64113.5;evm.model.scaffold64559.…	MF
GO:0008134	transcription factor binding	6	7	7.0311e-05	evm.model.scaffold20823.22;evm.model.scaffold20823.24;evm.model.scaffold40573.41;evm.model.scaffold52469.10;evm.model.scaffold53609.24.1;evm.model.scaffold55531.29	MF
GO:0005525	GTP binding	77	339	9.71153e-05	evm.model.scaffold11121.39.1;evm.model.scaffold14631.8;evm.model.scaffold15027.41;evm.model.scaffold15027.72;evm.model.scaffold15153.6;evm.model.scaffold1553.25;evm.model.scaffold15849.3;evm.model.scaffold17339.20;evm.model.scaffold17725.11;evm.model.scaffold18151.8;evm.model.scaffold1989.58;evm.model.scaffold1989.65;evm.model.scaffold20823.13;evm.model.scaffold20839.6;evm.model.scaffold20975.1;e…	MF
GO:0032561	guanyl ribonucleotide binding	77	339	9.71153e-05	evm.model.scaffold11121.39.1;evm.model.scaffold14631.8;evm.model.scaffold15027.41;evm.model.scaffold15027.72;evm.model.scaffold15153.6;evm.model.scaffold1553.25;evm.model.scaffold15849.3;evm.model.scaffold17339.20;evm.model.scaffold17725.11;evm.model.scaffold18151.8;evm.model.scaffold1989.58;evm.model.scaffold1989.65;evm.model.scaffold20823.13;evm.model.scaffold20839.6;evm.model.scaffold20975.1;e…	MF
GO:0019001	guanyl nucleotide binding	77	342	0.000131261	evm.model.scaffold11121.39.1;evm.model.scaffold14631.8;evm.model.scaffold15027.41;evm.model.scaffold15027.72;evm.model.scaffold15153.6;evm.model.scaffold1553.25;evm.model.scaffold15849.3;evm.model.scaffold17339.20;evm.model.scaffold17725.11;evm.model.scaffold18151.8;evm.model.scaffold1989.58;evm.model.scaffold1989.65;evm.model.scaffold20823.13;evm.model.scaffold20839.6;evm.model.scaffold20975.1;e…	MF
GO:0005085	guanyl-nucleotide exchange factor activity	22	69	0.000327181	evm.model.scaffold10699.44;evm.model.scaffold12931.10;evm.model.scaffold17381.14;evm.model.scaffold19617.1;evm.model.scaffold20733.49;evm.model.scaffold20837.33;evm.model.scaffold32293.4;evm.model.scaffold32959.11;evm.model.scaffold34825.2.2;evm.model.scaffold36345.1;evm.model.scaffold37507.10;evm.model.scaffold40573.52;evm.model.scaffold44835.48;evm.model.scaffold54663.7;evm.model.scaffold57035.…	MF
GO:0004675	transmembrane receptor protein serine/threonine kinase activity	5	6	0.000403054	evm.model.scaffold34531.122;evm.model.scaffold46087.7;evm.model.scaffold46507.12;evm.model.scaffold56365.21;evm.model.scaffold59337.16	MF
GO:0008440	inositol-1,4,5-trisphosphate 3-kinase activity	5	6	0.000403054	evm.model.scaffold14657.1.2;evm.model.scaffold27749.20;evm.model.scaffold29423.12;evm.model.scaffold51805.3;evm.model.scaffold56527.19	MF
GO:0005024	transforming growth factor beta-activated receptor activity	4	4	0.000511209	evm.model.scaffold34531.122;evm.model.scaffold46087.7;evm.model.scaffold46507.12;evm.model.scaffold56365.21	MF
GO:0003824	catalytic activity	783	4778	0.000557443	evm.model.scaffold1.23;evm.model.scaffold10153.1;evm.model.scaffold10157.1;evm.model.scaffold10271.7;evm.model.scaffold10699.22;evm.model.scaffold10699.8;evm.model.scaffold11121.2;evm.model.scaffold11121.39.1;evm.model.scaffold11157.19;evm.model.scaffold11157.30;evm.model.scaffold11157.39;evm.model.scaffold11633.10_evm.model.scaffold11633.7;evm.model.scaffold12119.2;evm.model.scaffold12119.6;evm.…	MF
GO:0008270	zinc ion binding	185	994	0.00080706	evm.model.scaffold10699.7.5;evm.model.scaffold10817.35;evm.model.scaffold10839.14;evm.model.scaffold11107.9;evm.model.scaffold12189.10;evm.model.scaffold13837.1;evm.model.scaffold15027.20.1;evm.model.scaffold15807.1;evm.model.scaffold17297.1;evm.model.scaffold17725.25;evm.model.scaffold17769.5;evm.model.scaffold17795.5;evm.model.scaffold18255.24;evm.model.scaffold1925.13.2;evm.model.scaffold19561…	MF
GO:0051766	inositol trisphosphate kinase activity	5	7	0.00123491	evm.model.scaffold14657.1.2;evm.model.scaffold27749.20;evm.model.scaffold29423.12;evm.model.scaffold51805.3;evm.model.scaffold56527.19	MF
GO:0046914	transition metal ion binding	234	1303	0.00131856	evm.model.scaffold10271.35;evm.model.scaffold10699.7.5;evm.model.scaffold10817.35;evm.model.scaffold10839.14;evm.model.scaffold11107.9;evm.model.scaffold11121.2;evm.model.scaffold12189.10;evm.model.scaffold12189.2;evm.model.scaffold12303.1;evm.model.scaffold13837.1;evm.model.scaffold15027.20.1;evm.model.scaffold15807.1;evm.model.scaffold15949.25;evm.model.scaffold17297.1;evm.model.scaffold17725.2…	MF
GO:0016787	hydrolase activity	307	1758	0.0014636	evm.model.scaffold10271.7;evm.model.scaffold11121.39.1;evm.model.scaffold11157.39;evm.model.scaffold12119.2;evm.model.scaffold12119.6;evm.model.scaffold12123.3.1;evm.model.scaffold12303.1;evm.model.scaffold13003.5;evm.model.scaffold13637.3;evm.model.scaffold13837.1;evm.model.scaffold14631.8;evm.model.scaffold14665.1;evm.model.scaffold15027.37;evm.model.scaffold15027.72;evm.model.scaffold15153.6;e…	MF
GO:0005102	receptor binding	27	103	0.00220887	evm.model.scaffold15027.51;evm.model.scaffold15027.93;evm.model.scaffold17725.9;evm.model.scaffold26497.10;evm.model.scaffold27357.11;evm.model.scaffold30557.2;evm.model.scaffold31469.1;evm.model.scaffold32013.12;evm.model.scaffold32013.13;evm.model.scaffold38703.21;evm.model.scaffold39875.18;evm.model.scaffold39875.20;evm.model.scaffold39875.22;evm.model.scaffold39875.23;evm.model.scaffold39875.…	MF
GO:0019199	transmembrane receptor protein kinase activity	7	14	0.00223444	evm.model.scaffold34531.122;evm.model.scaffold41119.10;evm.model.scaffold46087.7;evm.model.scaffold46507.12;evm.model.scaffold56365.21;evm.model.scaffold59337.16;evm.model.scaffold64399.4	MF
GO:0005057	receptor signaling protein activity	8	18	0.0027537	evm.model.scaffold46087.7;evm.model.scaffold46507.12;evm.model.scaffold5673.13;evm.model.scaffold57847.6;evm.model.scaffold59337.16;evm.model.scaffold60899.38;evm.model.scaffold61513.34;evm.model.scaffold6301.20_evm.model.scaffold6301.18	MF
GO:0098772	molecular function regulator	42	183	0.00283384	evm.model.scaffold10153.1;evm.model.scaffold10617.9;evm.model.scaffold10699.44;evm.model.scaffold12931.10;evm.model.scaffold1553.6.1;evm.model.scaffold17381.14;evm.model.scaffold19617.1;evm.model.scaffold20733.49;evm.model.scaffold20837.33;evm.model.scaffold22095.41;evm.model.scaffold27067.6;evm.model.scaffold31777.42.2;evm.model.scaffold31781.1;evm.model.scaffold32099.64;evm.model.scaffold32293.…	MF
GO:0004702	receptor signaling protein serine/threonine kinase activity	5	8	0.00288447	evm.model.scaffold46087.7;evm.model.scaffold46507.12;evm.model.scaffold59337.16;evm.model.scaffold60899.38;evm.model.scaffold61513.34	MF
GO:0042578	phosphoric ester hydrolase activity	41	178	0.00294648	evm.model.scaffold10271.7;evm.model.scaffold12123.3.1;evm.model.scaffold12303.1;evm.model.scaffold16535.114;evm.model.scaffold19787.4;evm.model.scaffold19831.20;evm.model.scaffold1989.58;evm.model.scaffold20725.16;evm.model.scaffold22095.1;evm.model.scaffold22817.38.1;evm.model.scaffold26767.2;evm.model.scaffold34397.8;evm.model.scaffold35279.1;evm.model.scaffold35281.1;evm.model.scaffold35989.65…	MF
GO:0004683	calmodulin-dependent protein kinase activity	3	3	0.00340207	evm.model.scaffold16535.72;evm.model.scaffold50137.1;evm.model.scaffold59597.1	MF
GO:0017025	TBP-class protein binding	3	3	0.00340207	evm.model.scaffold20823.22;evm.model.scaffold20823.24;evm.model.scaffold52469.10	MF
GO:0003707	steroid hormone receptor activity	13	39	0.00341116	evm.model.scaffold10699.7.5;evm.model.scaffold1925.13.2;evm.model.scaffold19561.25;evm.model.scaffold20999.30;evm.model.scaffold22817.92_evm.model.scaffold22817.91;evm.model.scaffold33489.9;evm.model.scaffold37629.4;evm.model.scaffold47499.5.1;evm.model.scaffold58035.16;evm.model.scaffold59113.17;evm.model.scaffold60261.4;evm.model.scaffold64813.5.2;evm.model.scaffold64853.5	MF
GO:0004721	phosphoprotein phosphatase activity	26	101	0.00345394	evm.model.scaffold10271.7;evm.model.scaffold12303.1;evm.model.scaffold16535.114;evm.model.scaffold19787.4;evm.model.scaffold1989.58;evm.model.scaffold22095.1;evm.model.scaffold26767.2;evm.model.scaffold35989.65;evm.model.scaffold41167.8;evm.model.scaffold41405.29;evm.model.scaffold42795.17;evm.model.scaffold42973.1;evm.model.scaffold43099.5;evm.model.scaffold48227.86;evm.model.scaffold50077.14;ev…	MF
GO:0017111	nucleoside-triphosphatase activity	117	618	0.00409199	evm.model.scaffold11121.39.1;evm.model.scaffold11157.39;evm.model.scaffold13003.5;evm.model.scaffold13637.3;evm.model.scaffold14631.8;evm.model.scaffold15027.37;evm.model.scaffold15027.72;evm.model.scaffold15153.6;evm.model.scaffold15477.13;evm.model.scaffold1553.25;evm.model.scaffold15723.1;evm.model.scaffold15849.3;evm.model.scaffold17339.20;evm.model.scaffold17725.11;evm.model.scaffold18105.1;…	MF
GO:0016791	phosphatase activity	33	139	0.00439004	evm.model.scaffold10271.7;evm.model.scaffold12303.1;evm.model.scaffold16535.114;evm.model.scaffold19787.4;evm.model.scaffold19831.20;evm.model.scaffold1989.58;evm.model.scaffold22095.1;evm.model.scaffold26767.2;evm.model.scaffold34397.8;evm.model.scaffold35989.65;evm.model.scaffold41167.8;evm.model.scaffold41405.29;evm.model.scaffold42795.17;evm.model.scaffold42973.1;evm.model.scaffold43099.5;evm…	MF
GO:0016462	pyrophosphatase activity	118	626	0.00456409	evm.model.scaffold11121.39.1;evm.model.scaffold11157.39;evm.model.scaffold12119.6;evm.model.scaffold13003.5;evm.model.scaffold13637.3;evm.model.scaffold14631.8;evm.model.scaffold15027.37;evm.model.scaffold15027.72;evm.model.scaffold15153.6;evm.model.scaffold15477.13;evm.model.scaffold1553.25;evm.model.scaffold15723.1;evm.model.scaffold15849.3;evm.model.scaffold17339.20;evm.model.scaffold17725.11;…	MF
GO:0016818	hydrolase activity, acting on acid anhydrides, in phosphorus-containing anhydrides	118	628	0.00507113	evm.model.scaffold11121.39.1;evm.model.scaffold11157.39;evm.model.scaffold12119.6;evm.model.scaffold13003.5;evm.model.scaffold13637.3;evm.model.scaffold14631.8;evm.model.scaffold15027.37;evm.model.scaffold15027.72;evm.model.scaffold15153.6;evm.model.scaffold15477.13;evm.model.scaffold1553.25;evm.model.scaffold15723.1;evm.model.scaffold15849.3;evm.model.scaffold17339.20;evm.model.scaffold17725.11;…	MF
GO:0000981	RNA polymerase II transcription factor activity, sequence-specific DNA binding	7	16	0.00565378	evm.model.scaffold1925.13.2;evm.model.scaffold19561.25;evm.model.scaffold20999.30;evm.model.scaffold47499.5.1;evm.model.scaffold59113.17;evm.model.scaffold64279.196;evm.model.scaffold64623.4	MF
GO:0004887	thyroid hormone receptor activity	4	6	0.00594065	evm.model.scaffold19561.25;evm.model.scaffold20999.30;evm.model.scaffold47499.5.1;evm.model.scaffold59113.17	MF
GO:0016817	hydrolase activity, acting on acid anhydrides	118	635	0.00725006	evm.model.scaffold11121.39.1;evm.model.scaffold11157.39;evm.model.scaffold12119.6;evm.model.scaffold13003.5;evm.model.scaffold13637.3;evm.model.scaffold14631.8;evm.model.scaffold15027.37;evm.model.scaffold15027.72;evm.model.scaffold15153.6;evm.model.scaffold15477.13;evm.model.scaffold1553.25;evm.model.scaffold15723.1;evm.model.scaffold15849.3;evm.model.scaffold17339.20;evm.model.scaffold17725.11;…	MF
GO:0003779	actin binding	16	57	0.00827508	evm.model.scaffold17271.14;evm.model.scaffold1989.30.1;evm.model.scaffold20655.14;evm.model.scaffold27287.23.1;evm.model.scaffold28131.10;evm.model.scaffold32959.24;evm.model.scaffold41405.61;evm.model.scaffold41425.25;evm.model.scaffold42417.4;evm.model.scaffold48907.24;evm.model.scaffold49941.2;evm.model.scaffold51277.40;evm.model.scaffold53113.21;evm.model.scaffold5673.4;evm.model.scaffold6397…	MF
GO:0099516	ion antiporter activity	7	17	0.00837938	evm.model.scaffold16535.33;evm.model.scaffold30557.9;evm.model.scaffold31781.4;evm.model.scaffold61547.10;evm.model.scaffold62185.1;evm.model.scaffold63387.17;evm.model.scaffold63635.12	MF
GO:0046872	metal ion binding	390	2343	0.00942698	evm.model.scaffold10153.1;evm.model.scaffold10271.12;evm.model.scaffold10271.35;evm.model.scaffold10699.7.5;evm.model.scaffold10719.31;evm.model.scaffold10817.35;evm.model.scaffold10839.14;evm.model.scaffold11107.22;evm.model.scaffold11107.9;evm.model.scaffold11121.2;evm.model.scaffold11157.35;evm.model.scaffold11457.1;evm.model.scaffold12189.10;evm.model.scaffold12189.2;evm.model.scaffold12303.1…	MF
GO:0032403	protein complex binding	20	78	0.0100309	evm.model.scaffold19717.12;evm.model.scaffold19831.9;evm.model.scaffold1989.65;evm.model.scaffold19965.4_evm.model.scaffold19965.3;evm.model.scaffold26497.10;evm.model.scaffold31469.1;evm.model.scaffold34217.2;evm.model.scaffold35899.7;evm.model.scaffold37629.30;evm.model.scaffold40635.6;evm.model.scaffold41405.61;evm.model.scaffold43099.2;evm.model.scaffold50109.22;evm.model.scaffold53465.10;evm…	MF
GO:0008092	cytoskeletal protein binding	29	125	0.0100857	evm.model.scaffold17271.14;evm.model.scaffold19717.12;evm.model.scaffold19831.9;evm.model.scaffold1989.30.1;evm.model.scaffold19965.4_evm.model.scaffold19965.3;evm.model.scaffold20655.14;evm.model.scaffold27287.23.1;evm.model.scaffold28131.10;evm.model.scaffold32959.24;evm.model.scaffold34217.2;evm.model.scaffold35899.7;evm.model.scaffold37629.30;evm.model.scaffold38817.5;evm.model.scaffold41405.…	MF
GO:0001071	nucleic acid binding transcription factor activity	66	333	0.0101368	evm.model.scaffold10699.7.5;evm.model.scaffold15353.9;evm.model.scaffold17795.72;evm.model.scaffold1925.13.2;evm.model.scaffold19561.25;evm.model.scaffold19565.2;evm.model.scaffold20655.15;evm.model.scaffold20655.16;evm.model.scaffold20999.30;evm.model.scaffold21603.25;evm.model.scaffold22081.11.1;evm.model.scaffold22081.3.1;evm.model.scaffold22217.10;evm.model.scaffold22817.92_evm.model.scaffold…	MF
GO:0003700	transcription factor activity, sequence-specific DNA binding	66	333	0.0101368	evm.model.scaffold10699.7.5;evm.model.scaffold15353.9;evm.model.scaffold17795.72;evm.model.scaffold1925.13.2;evm.model.scaffold19561.25;evm.model.scaffold19565.2;evm.model.scaffold20655.15;evm.model.scaffold20655.16;evm.model.scaffold20999.30;evm.model.scaffold21603.25;evm.model.scaffold22081.11.1;evm.model.scaffold22081.3.1;evm.model.scaffold22217.10;evm.model.scaffold22817.92_evm.model.scaffold…	MF
GO:0043169	cation binding	391	2358	0.0117845	evm.model.scaffold10153.1;evm.model.scaffold10271.12;evm.model.scaffold10271.35;evm.model.scaffold10699.7.5;evm.model.scaffold10719.31;evm.model.scaffold10817.35;evm.model.scaffold10839.14;evm.model.scaffold11107.22;evm.model.scaffold11107.9;evm.model.scaffold11121.2;evm.model.scaffold11157.35;evm.model.scaffold11457.1;evm.model.scaffold12189.10;evm.model.scaffold12189.2;evm.model.scaffold12303.1…	MF
GO:0005375	copper ion transmembrane transporter activity	3	4	0.0120747	evm.model.scaffold42613.20;evm.model.scaffold52469.2;evm.model.scaffold53111.63	MF
GO:0005452	inorganic anion exchanger activity	4	7	0.012215	evm.model.scaffold31781.4;evm.model.scaffold61547.10;evm.model.scaffold62185.1;evm.model.scaffold63387.17	MF
GO:0015301	anion:anion antiporter activity	4	7	0.012215	evm.model.scaffold31781.4;evm.model.scaffold61547.10;evm.model.scaffold62185.1;evm.model.scaffold63387.17	MF
GO:0004879	RNA polymerase II transcription factor activity, ligand-activated sequence-specific DNA binding	5	11	0.0160514	evm.model.scaffold1925.13.2;evm.model.scaffold19561.25;evm.model.scaffold20999.30;evm.model.scaffold47499.5.1;evm.model.scaffold59113.17	MF
GO:0098531	transcription factor activity, direct ligand regulated sequence-specific DNA binding	5	11	0.0160514	evm.model.scaffold1925.13.2;evm.model.scaffold19561.25;evm.model.scaffold20999.30;evm.model.scaffold47499.5.1;evm.model.scaffold59113.17	MF
GO:0005158	insulin receptor binding	4	8	0.0215455	evm.model.scaffold26497.10;evm.model.scaffold53465.10;evm.model.scaffold55631.10;evm.model.scaffold63483.35	MF
GO:0001948	glycoprotein binding	2	2	0.0226304	evm.model.scaffold15027.56;evm.model.scaffold15027.57	MF
GO:0003918	DNA topoisomerase type II (ATP-hydrolyzing) activity	2	2	0.0226304	evm.model.scaffold20057.4;evm.model.scaffold47297.52	MF
GO:0004411	homogentisate 1,2-dioxygenase activity	2	2	0.0226304	evm.model.scaffold60323.1;evm.model.scaffold62373.1	MF
GO:0004478	methionine adenosyltransferase activity	2	2	0.0226304	evm.model.scaffold60879.11;evm.model.scaffold8905.4	MF
GO:0004609	phosphatidylserine decarboxylase activity	2	2	0.0226304	evm.model.scaffold49503.14;evm.model.scaffold58161.2	MF
GO:0004689	phosphorylase kinase activity	2	2	0.0226304	evm.model.scaffold50137.1;evm.model.scaffold59597.1	MF
GO:0004703	G-protein coupled receptor kinase activity	2	2	0.0226304	evm.model.scaffold26351.12;evm.model.scaffold61573.31	MF
GO:0043394	proteoglycan binding	2	2	0.0226304	evm.model.scaffold15027.56;evm.model.scaffold15027.57	MF
GO:0043395	heparan sulfate proteoglycan binding	2	2	0.0226304	evm.model.scaffold15027.56;evm.model.scaffold15027.57	MF
GO:0045296	cadherin binding	2	2	0.0226304	evm.model.scaffold20725.10;evm.model.scaffold9163.1	MF
GO:0050113	inositol oxygenase activity	2	2	0.0226304	evm.model.scaffold34531.76;evm.model.scaffold56383.6	MF
GO:0050839	cell adhesion molecule binding	2	2	0.0226304	evm.model.scaffold20725.10;evm.model.scaffold9163.1	MF
GO:0061505	DNA topoisomerase II activity	2	2	0.0226304	evm.model.scaffold20057.4;evm.model.scaffold47297.52	MF
GO:0004181	metallocarboxypeptidase activity	6	16	0.0238026	evm.model.scaffold34531.54;evm.model.scaffold40853.21.1;evm.model.scaffold52815.1;evm.model.scaffold5387.76.1;evm.model.scaffold63635.1;evm.model.scaffold64145.3	MF
GO:0008483	transaminase activity	5	12	0.0241632	evm.model.scaffold47499.10;evm.model.scaffold48227.137;evm.model.scaffold55943.2;evm.model.scaffold59135.8;evm.model.scaffold60265.6	MF
GO:0016769	transferase activity, transferring nitrogenous groups	5	12	0.0241632	evm.model.scaffold47499.10;evm.model.scaffold48227.137;evm.model.scaffold55943.2;evm.model.scaffold59135.8;evm.model.scaffold60265.6	MF
GO:0003725	double-stranded RNA binding	3	5	0.0268133	evm.model.scaffold28297.1;evm.model.scaffold44341.1;evm.model.scaffold64641.1	MF
GO:0004953	icosanoid receptor activity	3	5	0.0268133	evm.model.scaffold54597.4;evm.model.scaffold61991.20;evm.model.scaffold64345.22.3	MF
GO:0004954	prostanoid receptor activity	3	5	0.0268133	evm.model.scaffold54597.4;evm.model.scaffold61991.20;evm.model.scaffold64345.22.3	MF
GO:0051536	iron-sulfur cluster binding	10	35	0.0295634	evm.model.scaffold30013.7;evm.model.scaffold34929.7;evm.model.scaffold36001.11;evm.model.scaffold42345.2;evm.model.scaffold4427.19;evm.model.scaffold48227.101;evm.model.scaffold545.4;evm.model.scaffold56199.16;evm.model.scaffold64279.157;evm.model.scaffold64377.26	MF
GO:0051540	metal cluster binding	10	35	0.0295634	evm.model.scaffold30013.7;evm.model.scaffold34929.7;evm.model.scaffold36001.11;evm.model.scaffold42345.2;evm.model.scaffold4427.19;evm.model.scaffold48227.101;evm.model.scaffold545.4;evm.model.scaffold56199.16;evm.model.scaffold64279.157;evm.model.scaffold64377.26	MF
GO:0008026	ATP-dependent helicase activity	19	81	0.0295917	evm.model.scaffold13637.3;evm.model.scaffold15027.37;evm.model.scaffold15477.13;evm.model.scaffold27749.9;evm.model.scaffold34113.10;evm.model.scaffold35989.56;evm.model.scaffold39547.1;evm.model.scaffold40649.4;evm.model.scaffold42089.21;evm.model.scaffold48227.53;evm.model.scaffold50077.15;evm.model.scaffold51277.38;evm.model.scaffold52605.1;evm.model.scaffold55319.80;evm.model.scaffold59003.45…	MF
GO:0070035	purine NTP-dependent helicase activity	19	81	0.0295917	evm.model.scaffold13637.3;evm.model.scaffold15027.37;evm.model.scaffold15477.13;evm.model.scaffold27749.9;evm.model.scaffold34113.10;evm.model.scaffold35989.56;evm.model.scaffold39547.1;evm.model.scaffold40649.4;evm.model.scaffold42089.21;evm.model.scaffold48227.53;evm.model.scaffold50077.15;evm.model.scaffold51277.38;evm.model.scaffold52605.1;evm.model.scaffold55319.80;evm.model.scaffold59003.45…	MF
GO:0004386	helicase activity	29	136	0.0303856	evm.model.scaffold11157.39;evm.model.scaffold13003.5;evm.model.scaffold13637.3;evm.model.scaffold15027.37;evm.model.scaffold15477.13;evm.model.scaffold18105.1;evm.model.scaffold20733.72;evm.model.scaffold22881.7.3;evm.model.scaffold27749.9;evm.model.scaffold34113.10;evm.model.scaffold35989.56;evm.model.scaffold39547.1;evm.model.scaffold40565.9;evm.model.scaffold40649.4;evm.model.scaffold42089.21;…	MF
GO:0031418	L-ascorbic acid binding	6	17	0.0322153	evm.model.scaffold11121.2;evm.model.scaffold34235.34;evm.model.scaffold48227.125;evm.model.scaffold63471.13;evm.model.scaffold64279.89;evm.model.scaffold64639.28	MF
GO:0008138	protein tyrosine/serine/threonine phosphatase activity	8	26	0.0324659	evm.model.scaffold10271.7;evm.model.scaffold1989.58;evm.model.scaffold41167.8;evm.model.scaffold41405.29;evm.model.scaffold52797.19;evm.model.scaffold5387.69;evm.model.scaffold63833.51;evm.model.scaffold65017.14	MF
GO:0044877	macromolecular complex binding	24	109	0.0326112	evm.model.scaffold19717.12;evm.model.scaffold19831.9;evm.model.scaffold1989.65;evm.model.scaffold19965.4_evm.model.scaffold19965.3;evm.model.scaffold26497.10;evm.model.scaffold31469.1;evm.model.scaffold32099.62;evm.model.scaffold34217.2;evm.model.scaffold35899.7;evm.model.scaffold37629.30;evm.model.scaffold40635.6;evm.model.scaffold41405.61;evm.model.scaffold43099.2;evm.model.scaffold50109.22;evm…	MF
GO:0004725	protein tyrosine phosphatase activity	17	72	0.0360519	evm.model.scaffold16535.114;evm.model.scaffold19787.4;evm.model.scaffold22095.1;evm.model.scaffold26767.2;evm.model.scaffold35989.65;evm.model.scaffold42795.17;evm.model.scaffold42973.1;evm.model.scaffold43099.5;evm.model.scaffold48227.86;evm.model.scaffold50077.14;evm.model.scaffold53331.12;evm.model.scaffold56427.1;evm.model.scaffold61089.9;evm.model.scaffold61253.15;evm.model.scaffold61639.2;e…	MF
GO:0004620	phospholipase activity	7	22	0.0372625	evm.model.scaffold22817.38.1;evm.model.scaffold38703.24;evm.model.scaffold47297.49;evm.model.scaffold47691.35;evm.model.scaffold61403.2;evm.model.scaffold62993.4;evm.model.scaffold63751.1	MF
GO:0015297	antiporter activity	7	22	0.0372625	evm.model.scaffold16535.33;evm.model.scaffold30557.9;evm.model.scaffold31781.4;evm.model.scaffold61547.10;evm.model.scaffold62185.1;evm.model.scaffold63387.17;evm.model.scaffold63635.12	MF
GO:0016740	transferase activity	273	1653	0.0406343	evm.model.scaffold1.23;evm.model.scaffold10699.8;evm.model.scaffold11157.30;evm.model.scaffold12413.2;evm.model.scaffold12851.17;evm.model.scaffold12931.20;evm.model.scaffold13457.3.4;evm.model.scaffold13837.7;evm.model.scaffold14065.34;evm.model.scaffold14065.59;evm.model.scaffold14631.22;evm.model.scaffold14657.1.2;evm.model.scaffold15027.20.1;evm.model.scaffold15767.35;evm.model.scaffold16535.…	MF
GO:0019842	vitamin binding	10	37	0.0424221	evm.model.scaffold11121.2;evm.model.scaffold34235.34;evm.model.scaffold48227.125;evm.model.scaffold57483.10.1;evm.model.scaffold59379.1;evm.model.scaffold63471.13;evm.model.scaffold63471.14;evm.model.scaffold64279.89;evm.model.scaffold64639.28;evm.model.scaffold8357.42	MF
GO:0004559	alpha-mannosidase activity	5	14	0.0471949	evm.model.scaffold27667.13;evm.model.scaffold38447.15;evm.model.scaffold43873.37;evm.model.scaffold58153.13;evm.model.scaffold63891.18	MF
