# Supplementary material for: Comparative Analyses of Dynamic Transcriptome Profile of Heart Highlight the Key Response Genes for Heat Stress in Zhikong Scallop Chlamys farreri
Source: Antioxidants (Basel). 2024 Oct 10;13(10):1217. doi: 10.3390/antiox13101217 (PMC11505284; doi:10.3390/antiox13101217)
Supplement: Supplementary file 1 [file antioxidants-13-01217-s001.zip › Table S4.xlsx]

## Sheet: Sheet1
Table S4. KEGG analysis of DEGs
KEGG_A_class	KEGG_B_class	Pathway	Pathway ID	Genes	Out	All	P value
Organismal Systems	Immune system	Fc gamma R-mediated phagocytosis	ko04666	evm.model.scaffold32689.7;evm.model.scaffold56167.23;evm.model.scaffold57935.6;evm.model.scaffold62469.1;evm.model.scaffold53113.21;evm.model.scaffold52797.13.1;evm.model.scaffold56431.21;evm.model.scaffold33891.7;evm.model.scaffold40853.14;evm.model.scaffold56199.7;evm.model.scaffold59603.3;evm.model.scaffold11157.19;evm.model.scaffold61403.2;evm.model.scaffold13457.11;evm.model.scaffold47691.35…	33	99	5.64518e-07
Organismal Systems	Development and regeneration	Axon guidance	ko04360	evm.model.scaffold64293.2;evm.model.scaffold50109.22;evm.model.scaffold52131.3;evm.model.scaffold35925.16;evm.model.scaffold26343.3;evm.model.scaffold44339.17;evm.model.scaffold56431.21;evm.model.scaffold63613.36;evm.model.scaffold59697.6;evm.model.scaffold20223.17;evm.model.scaffold33891.7;evm.model.scaffold5427.44;evm.model.scaffold62597.31;evm.model.scaffold61835.8.1;evm.model.scaffold58907.10…	54	201	6.2353e-07
Environmental Information Processing	Signal transduction	ErbB signaling pathway	ko04012	evm.model.scaffold64779.1;evm.model.scaffold688871.1;evm.model.scaffold59333.10;evm.model.scaffold56167.23;evm.model.scaffold56431.21;evm.model.scaffold2335.59;evm.model.scaffold33891.7;evm.model.scaffold3987.5;evm.model.scaffold40853.14;evm.model.scaffold60899.38;evm.model.scaffold719787.1;evm.model.scaffold42017.50;evm.model.scaffold57427.69;evm.model.scaffold47691.35;evm.model.scaffold58059.30…	27	83	9.89934e-06
Environmental Information Processing	Signal transduction	MAPK signaling pathway	ko04010	evm.model.scaffold64779.1;evm.model.scaffold688871.1;evm.model.scaffold63395.14;evm.model.scaffold4427.38;evm.model.scaffold60745.8;evm.model.scaffold59333.10;evm.model.scaffold17795.24;evm.model.scaffold17795.25;evm.model.scaffold63739.52.1;evm.model.scaffold10271.7;evm.model.scaffold62343.5;evm.model.scaffold56431.21;evm.model.scaffold2335.59;evm.model.scaffold17271.14;evm.model.scaffold20223.1…	70	307	1.03097e-05
Cellular Processes	Transport and catabolism	Endocytosis	ko04144	evm.model.scaffold26351.12;evm.model.scaffold5387.45;evm.model.scaffold17795.24;evm.model.scaffold17795.25;evm.model.scaffold7241.11.1;evm.model.scaffold57935.6;evm.model.scaffold22081.5;evm.model.scaffold22081.3.1;evm.model.scaffold35925.9;evm.model.scaffold62469.1;evm.model.scaffold61329.28;evm.model.scaffold34951.18;evm.model.scaffold27783.2;evm.model.scaffold62343.5;evm.model.scaffold35899.7;…	70	316	2.8486e-05
Organismal Systems	Immune system	Chemokine signaling pathway	ko04062	evm.model.scaffold4427.38;evm.model.scaffold32689.7;evm.model.scaffold26351.12;evm.model.scaffold47297.18;evm.model.scaffold50109.22;evm.model.scaffold52797.13.1;evm.model.scaffold56431.21;evm.model.scaffold2335.59;evm.model.scaffold33891.7;evm.model.scaffold3987.5;evm.model.scaffold40853.14;evm.model.scaffold11157.30;evm.model.scaffold47691.35;evm.model.scaffold1989.65;evm.model.scaffold11633.10…	29	104	0.000117378
Environmental Information Processing	Signal transduction	Wnt signaling pathway	ko04310	evm.model.scaffold688871.1;evm.model.scaffold4427.38;evm.model.scaffold31777.9;evm.model.scaffold20999.11;evm.model.scaffold9805.13;evm.model.scaffold22081.11.1;evm.model.scaffold61329.38;evm.model.scaffold29627.10;evm.model.scaffold26343.3;evm.model.scaffold63923.8;evm.model.scaffold20223.17;evm.model.scaffold60899.38;evm.model.scaffold48227.187;evm.model.scaffold48227.98;evm.model.scaffold11157…	36	143	0.000189256
Organismal Systems	Endocrine system	GnRH signaling pathway	ko04912	evm.model.scaffold688871.1;evm.model.scaffold4427.38;evm.model.scaffold32689.7;evm.model.scaffold28041.4;evm.model.scaffold28041.2;evm.model.scaffold63371.5;evm.model.scaffold11457.1;evm.model.scaffold62469.1;evm.model.scaffold2335.59;evm.model.scaffold63585.5.1;evm.model.scaffold63915.5;evm.model.scaffold60899.38;evm.model.scaffold719787.1;evm.model.scaffold5663.51;evm.model.scaffold59603.14;evm…	40	166	0.000234513
Environmental Information Processing	Signal transduction	Ras signaling pathway	ko04014	evm.model.scaffold4427.38;evm.model.scaffold47297.49;evm.model.scaffold63371.5;evm.model.scaffold57935.6;evm.model.scaffold11457.1;evm.model.scaffold62469.1;evm.model.scaffold37959.35;evm.model.scaffold63739.52.1;evm.model.scaffold37507.10;evm.model.scaffold62343.5;evm.model.scaffold56431.21;evm.model.scaffold2335.59;evm.model.scaffold33891.7;evm.model.scaffold3987.5;evm.model.scaffold63585.5.1;e…	57	262	0.000252453
Metabolism	Lipid metabolism	Glycerophospholipid metabolism	ko00564	evm.model.scaffold47297.49;evm.model.scaffold34309.15;evm.model.scaffold58161.2;evm.model.scaffold42195.28;evm.model.scaffold62469.1;evm.model.scaffold41405.25;evm.model.scaffold32189.22;evm.model.scaffold14045.8;evm.model.scaffold56199.7;evm.model.scaffold11157.19;evm.model.scaffold61403.2;evm.model.scaffold16557.8;evm.model.scaffold20345.20;evm.model.scaffold10699.18;evm.model.scaffold28647.7;e…	32	124	0.000260181
Organismal Systems	Development and regeneration	Osteoclast differentiation	ko04380	evm.model.scaffold688871.1;evm.model.scaffold60745.8;evm.model.scaffold63423.48;evm.model.scaffold52797.13.1;evm.model.scaffold46769.45;evm.model.scaffold2335.59;evm.model.scaffold20223.17;evm.model.scaffold33891.7;evm.model.scaffold60899.38;evm.model.scaffold719787.1;evm.model.scaffold42943.9;evm.model.scaffold15027.72;evm.model.scaffold54371.16_evm.model.scaffold54371.20;evm.model.scaffold12491…	25	89	0.000298636
Organismal Systems	Endocrine system	Cortisol synthesis and secretion	ko04927	evm.model.scaffold4427.38;evm.model.scaffold31777.5;evm.model.scaffold63915.5;evm.model.scaffold57427.26;evm.model.scaffold24991.23;evm.model.scaffold11157.35;evm.model.scaffold35279.1;evm.model.scaffold11633.10_evm.model.scaffold11633.7;evm.model.scaffold57847.6;evm.model.scaffold35989.52;evm.model.scaffold22817.38.1;evm.model.scaffold31469.1;evm.model.scaffold40635.6;evm.model.scaffold64853.5;e…	18	56	0.000344932
Organismal Systems	Immune system	T cell receptor signaling pathway	ko04660	evm.model.scaffold688871.1;evm.model.scaffold60745.8;evm.model.scaffold56431.21;evm.model.scaffold2335.59;evm.model.scaffold20223.17;evm.model.scaffold33891.7;evm.model.scaffold63975.6;evm.model.scaffold60899.38;evm.model.scaffold719787.1;evm.model.scaffold57427.69;evm.model.scaffold47691.35;evm.model.scaffold15027.124;evm.model.scaffold54371.16_evm.model.scaffold54371.20;evm.model.scaffold34235.…	24	85	0.00035977
Organismal Systems	Endocrine system	Insulin signaling pathway	ko04910	evm.model.scaffold4427.38;evm.model.scaffold59509.8;evm.model.scaffold47297.11;evm.model.scaffold63371.5;evm.model.scaffold65033.5;evm.model.scaffold56167.23;evm.model.scaffold11457.1;evm.model.scaffold59597.1;evm.model.scaffold2335.59;evm.model.scaffold33891.7;evm.model.scaffold43873.19;evm.model.scaffold3987.5;evm.model.scaffold341.10;evm.model.scaffold40853.14;evm.model.scaffold63585.5.1;evm.m…	49	220	0.000378169
Organismal Systems	Immune system	Fc epsilon RI signaling pathway	ko04664	evm.model.scaffold1849.1;evm.model.scaffold2335.59;evm.model.scaffold33891.7;evm.model.scaffold60899.38;evm.model.scaffold719787.1;evm.model.scaffold48227.61;evm.model.scaffold61403.2;evm.model.scaffold47691.35;evm.model.scaffold15027.72;evm.model.scaffold54371.16_evm.model.scaffold54371.20;evm.model.scaffold61513.34;evm.model.scaffold38703.24;evm.model.scaffold48249.4;evm.model.scaffold54569.1;e…	21	72	0.000511709
Organismal Systems	Immune system	B cell receptor signaling pathway	ko04662	evm.model.scaffold688871.1;evm.model.scaffold11121.11;evm.model.scaffold2335.59;evm.model.scaffold20223.17;evm.model.scaffold33891.7;evm.model.scaffold64697.7;evm.model.scaffold42943.9;evm.model.scaffold57035.7;evm.model.scaffold45951.9;evm.model.scaffold15027.72;evm.model.scaffold54371.16_evm.model.scaffold54371.20;evm.model.scaffold61513.34;evm.model.scaffold56427.10;evm.model.scaffold48249.4;e…	22	77	0.000521166
Environmental Information Processing	Signal transduction	TNF signaling pathway	ko04668	evm.model.scaffold64101.6;evm.model.scaffold688871.1;evm.model.scaffold45771.5;evm.model.scaffold28041.4;evm.model.scaffold28041.2;evm.model.scaffold60745.8;evm.model.scaffold27749.8;evm.model.scaffold37677.2;evm.model.scaffold17271.14;evm.model.scaffold33891.7;evm.model.scaffold63915.5;evm.model.scaffold60899.38;evm.model.scaffold57011.90;evm.model.scaffold719787.1;evm.model.scaffold59603.14;evm…	37	158	0.000707357
Environmental Information Processing	Signal transduction	Rap1 signaling pathway	ko04015	evm.model.scaffold47297.18;evm.model.scaffold63371.5;evm.model.scaffold50109.22;evm.model.scaffold64377.38;evm.model.scaffold11457.1;evm.model.scaffold37959.35;evm.model.scaffold63739.52.1;evm.model.scaffold62343.5;evm.model.scaffold63725.3;evm.model.scaffold63613.36;evm.model.scaffold33891.7;evm.model.scaffold62597.57;evm.model.scaffold40853.14;evm.model.scaffold63585.5.1;evm.model.scaffold5663.…	59	285	0.000760788
Cellular Processes	Cellular community - eukaryotes	Adherens junction	ko04520	evm.model.scaffold64293.23;evm.model.scaffold22081.11.1;evm.model.scaffold3959.13;evm.model.scaffold37959.35;evm.model.scaffold42973.1;evm.model.scaffold44711.1;evm.model.scaffold48227.82;evm.model.scaffold63651.28;evm.model.scaffold46145.3.1;evm.model.scaffold14907.7;evm.model.scaffold21407.13;evm.model.scaffold53331.12;evm.model.scaffold22095.1;evm.model.scaffold15027.72;evm.model.scaffold15027…	35	148	0.000806263
Organismal Systems	Nervous system	Neurotrophin signaling pathway	ko04722	evm.model.scaffold688871.1;evm.model.scaffold32689.7;evm.model.scaffold63371.5;evm.model.scaffold11457.1;evm.model.scaffold53113.1.1;evm.model.scaffold46769.45;evm.model.scaffold2335.59;evm.model.scaffold33891.7;evm.model.scaffold56703.5;evm.model.scaffold3987.5;evm.model.scaffold40853.14;evm.model.scaffold63585.5.1;evm.model.scaffold63915.5;evm.model.scaffold60899.38;evm.model.scaffold719787.1;e…	46	210	0.000821089
Environmental Information Processing	Signal transduction	VEGF signaling pathway	ko04370	evm.model.scaffold20223.17;evm.model.scaffold33891.7;evm.model.scaffold14665.1;evm.model.scaffold64607.14;evm.model.scaffold61403.2;evm.model.scaffold47691.35;evm.model.scaffold45749.7.1;evm.model.scaffold15027.72;evm.model.scaffold54371.16_evm.model.scaffold54371.20;evm.model.scaffold61513.34;evm.model.scaffold56427.10;evm.model.scaffold38703.24;evm.model.scaffold12119.2;evm.model.scaffold58593.…	20	70	0.00091917
Environmental Information Processing	Signal transduction	FoxO signaling pathway	ko04068	evm.model.scaffold47297.11;evm.model.scaffold22081.11.1;evm.model.scaffold41405.29;evm.model.scaffold2335.59;evm.model.scaffold33891.7;evm.model.scaffold60899.38;evm.model.scaffold64265.9;evm.model.scaffold30557.2;evm.model.scaffold54371.16_evm.model.scaffold54371.20;evm.model.scaffold35989.77.1;evm.model.scaffold59337.16;evm.model.scaffold39875.38;evm.model.scaffold61513.34;evm.model.scaffold228…	29	117	0.000999656
Environmental Information Processing	Signal transduction	TGF-beta signaling pathway	ko04350	evm.model.scaffold56167.23;evm.model.scaffold22081.11.1;evm.model.scaffold22081.3.1;evm.model.scaffold35925.16;evm.model.scaffold59335.14;evm.model.scaffold46087.7;evm.model.scaffold58907.10.1;evm.model.scaffold34531.122;evm.model.scaffold63929.20;evm.model.scaffold47691.28;evm.model.scaffold62713.1;evm.model.scaffold64249.2;evm.model.scaffold35989.10;evm.model.scaffold59337.16;evm.model.scaffold…	21	76	0.00111435
Organismal Systems	Endocrine system	Estrogen signaling pathway	ko04915	evm.model.scaffold688871.1;evm.model.scaffold4427.38;evm.model.scaffold32689.7;evm.model.scaffold63371.5;evm.model.scaffold17795.24;evm.model.scaffold17795.25;evm.model.scaffold50109.22;evm.model.scaffold11457.1;evm.model.scaffold2335.59;evm.model.scaffold33891.7;evm.model.scaffold3987.5;evm.model.scaffold63585.5.1;evm.model.scaffold63915.5;evm.model.scaffold57427.74;evm.model.scaffold5663.51;evm…	41	188	0.00167367
Cellular Processes	Transport and catabolism	Autophagy - animal	ko04140	evm.model.scaffold61191.24;evm.model.scaffold4427.38;evm.model.scaffold15153.6;evm.model.scaffold32689.7;evm.model.scaffold7241.11.1;evm.model.scaffold56167.23;evm.model.scaffold35925.9;evm.model.scaffold37507.20;evm.model.scaffold41405.29;evm.model.scaffold14631.8;evm.model.scaffold33891.7;evm.model.scaffold60899.38;evm.model.scaffold57427.24;evm.model.scaffold63121.1;evm.model.scaffold48145.11;…	40	185	0.00223534
Organismal Systems	Immune system	Natural killer cell mediated cytotoxicity	ko04650	evm.model.scaffold56431.21;evm.model.scaffold2335.59;evm.model.scaffold20223.17;evm.model.scaffold33891.7;evm.model.scaffold3987.5;evm.model.scaffold47691.35;evm.model.scaffold30557.2;evm.model.scaffold15027.72;evm.model.scaffold54371.16_evm.model.scaffold54371.20;evm.model.scaffold39875.38;evm.model.scaffold61513.34;evm.model.scaffold56427.10;evm.model.scaffold48249.4;evm.model.scaffold32013.12;…	19	70	0.00235903
Cellular Processes	Transport and catabolism	Mitophagy - animal	ko04137	evm.model.scaffold688871.1;evm.model.scaffold53709.7;evm.model.scaffold22081.5;evm.model.scaffold14631.8;evm.model.scaffold63915.5;evm.model.scaffold60899.38;evm.model.scaffold63121.1;evm.model.scaffold36001.46;evm.model.scaffold62373.9;evm.model.scaffold59431.20.1;evm.model.scaffold61079.6;evm.model.scaffold29623.19;evm.model.scaffold16997.2;evm.model.scaffold21959.8;evm.model.scaffold48295.68;e…	16	55	0.00236174
Environmental Information Processing	Signal transduction	Sphingolipid signaling pathway	ko04071	evm.model.scaffold50109.22;evm.model.scaffold62469.1;evm.model.scaffold41405.29;evm.model.scaffold33891.7;evm.model.scaffold56703.5;evm.model.scaffold60899.38;evm.model.scaffold57427.56;evm.model.scaffold11157.30;evm.model.scaffold20345.16;evm.model.scaffold55427.11;evm.model.scaffold32099.64;evm.model.scaffold1989.65;evm.model.scaffold49113.1;evm.model.scaffold15027.72;evm.model.scaffold54371.16…	27	113	0.00259292
Organismal Systems	Endocrine system	Prolactin signaling pathway	ko04917	evm.model.scaffold27749.8;evm.model.scaffold2335.59;evm.model.scaffold33891.7;evm.model.scaffold3987.5;evm.model.scaffold60899.38;evm.model.scaffold54371.16_evm.model.scaffold54371.20;evm.model.scaffold52675.78;evm.model.scaffold61513.34;evm.model.scaffold43467.34;evm.model.scaffold43467.35;evm.model.scaffold58593.22;evm.model.scaffold51277.21;evm.model.scaffold51277.50;evm.model.scaffold64999.35…	16	56	0.00289111
Environmental Information Processing	Signal transduction	Phosphatidylinositol signaling system	ko04070	evm.model.scaffold29423.12;evm.model.scaffold14657.1.2;evm.model.scaffold60745.18;evm.model.scaffold34309.15;evm.model.scaffold63371.5;evm.model.scaffold17795.73;evm.model.scaffold65033.5;evm.model.scaffold11457.1;evm.model.scaffold19831.20;evm.model.scaffold41405.25;evm.model.scaffold41405.29;evm.model.scaffold33891.7;evm.model.scaffold51805.3;evm.model.scaffold61423.4;evm.model.scaffold40853.3;…	41	195	0.00339458
Organismal Systems	Immune system	Th17 cell differentiation	ko04659	evm.model.scaffold688871.1;evm.model.scaffold22081.11.1;evm.model.scaffold22081.3.1;evm.model.scaffold20223.17;evm.model.scaffold60899.38;evm.model.scaffold47691.35;evm.model.scaffold54369.16;evm.model.scaffold61079.6;evm.model.scaffold59337.16;evm.model.scaffold61513.34;evm.model.scaffold56427.10;evm.model.scaffold61233.20;evm.model.scaffold41779.13;evm.model.scaffold64999.35;evm.model.scaffold1…	16	57	0.00351492
Metabolism	Metabolism of other amino acids	Glutathione metabolism	ko00480	evm.model.scaffold59509.12;evm.model.scaffold720089.1;evm.model.scaffold47433.8;evm.model.scaffold37959.5;evm.model.scaffold34951.26;evm.model.scaffold28667.12;evm.model.scaffold696075.1;evm.model.scaffold57307.5;evm.model.scaffold62253.26;evm.model.scaffold57527.11;evm.model.scaffold36641.13;evm.model.scaffold61765.25;evm.model.scaffold64301.2;evm.model.scaffold13003.11;evm.model.scaffold43677.2…	23	96	0.00500458
Organismal Systems	Endocrine system	Glucagon signaling pathway	ko04922	evm.model.scaffold4427.38;evm.model.scaffold47297.11;evm.model.scaffold49165.2;evm.model.scaffold49165.1;evm.model.scaffold63371.5;evm.model.scaffold11457.1;evm.model.scaffold59597.1;evm.model.scaffold20223.17;evm.model.scaffold43873.19;evm.model.scaffold63585.5.1;evm.model.scaffold63915.5;evm.model.scaffold58907.17;evm.model.scaffold5663.51;evm.model.scaffold64623.18;evm.model.scaffold64265.9;ev…	36	170	0.00514313
Metabolism	Carbohydrate metabolism	Inositol phosphate metabolism	ko00562	evm.model.scaffold14657.1.2;evm.model.scaffold56383.6;evm.model.scaffold60745.18;evm.model.scaffold17795.73;evm.model.scaffold65033.5;evm.model.scaffold19831.20;evm.model.scaffold41405.29;evm.model.scaffold33891.7;evm.model.scaffold62597.62;evm.model.scaffold51805.3;evm.model.scaffold61423.4;evm.model.scaffold40853.3;evm.model.scaffold48227.2;evm.model.scaffold34531.76;evm.model.scaffold47691.35;…	26	113	0.0052815
Organismal Systems	Aging	Longevity regulating pathway - multiple species	ko04213	evm.model.scaffold4427.38;evm.model.scaffold17795.24;evm.model.scaffold17795.25;evm.model.scaffold56167.23;evm.model.scaffold61137.6;evm.model.scaffold33891.7;evm.model.scaffold57427.74;evm.model.scaffold2569.4;evm.model.scaffold2569.5;evm.model.scaffold11633.10_evm.model.scaffold11633.7;evm.model.scaffold54371.16_evm.model.scaffold54371.20;evm.model.scaffold22817.85;evm.model.scaffold44765.1;evm…	22	91	0.00532594
Cellular Processes	Cell motility	Regulation of actin cytoskeleton	ko04810	evm.model.scaffold47297.18;evm.model.scaffold53113.21;evm.model.scaffold63739.52.1;evm.model.scaffold61231.6;evm.model.scaffold17381.14;evm.model.scaffold62343.5;evm.model.scaffold56431.21;evm.model.scaffold63613.36;evm.model.scaffold33891.7;evm.model.scaffold20733.74;evm.model.scaffold40853.14;evm.model.scaffold53609.10;evm.model.scaffold64607.46;evm.model.scaffold39453.22;evm.model.scaffold4822…	57	304	0.00886762
Cellular Processes	Cellular community - eukaryotes	Signaling pathways regulating pluripotency of stem cells	ko04550	evm.model.scaffold22081.11.1;evm.model.scaffold22081.3.1;evm.model.scaffold29627.10;evm.model.scaffold46087.7;evm.model.scaffold62343.5;evm.model.scaffold63923.8;evm.model.scaffold2335.59;evm.model.scaffold33891.7;evm.model.scaffold20733.72;evm.model.scaffold36001.28;evm.model.scaffold34531.122;evm.model.scaffold28647.26;evm.model.scaffold48207.17;evm.model.scaffold54371.16_evm.model.scaffold5437…	27	124	0.00976053
Environmental Information Processing	Signal transduction	NF-kappa B signaling pathway	ko04064	evm.model.scaffold60745.8;evm.model.scaffold58161.12;evm.model.scaffold37959.8;evm.model.scaffold723635.1;evm.model.scaffold63975.6;evm.model.scaffold36457.17_evm.model.scaffold36457.19;evm.model.scaffold40911.2;evm.model.scaffold63483.78;evm.model.scaffold47691.35;evm.model.scaffold42943.9;evm.model.scaffold12123.25;evm.model.scaffold56545.1;evm.model.scaffold41509.79;evm.model.scaffold64573.9;e…	27	125	0.0108598
Organismal Systems	Endocrine system	Parathyroid hormone synthesis, secretion and action	ko04928	evm.model.scaffold4427.38;evm.model.scaffold28041.4;evm.model.scaffold28041.2;evm.model.scaffold50109.22;evm.model.scaffold9805.13;evm.model.scaffold62469.1;evm.model.scaffold55147.16;evm.model.scaffold63915.5;evm.model.scaffold59603.14;evm.model.scaffold48227.98;evm.model.scaffold65007.3;evm.model.scaffold726657.1;evm.model.scaffold1989.65;evm.model.scaffold49113.1;evm.model.scaffold54663.7;evm.…	27	125	0.0108598
Organismal Systems	Endocrine system	Ovarian steroidogenesis	ko04913	evm.model.scaffold4427.38;evm.model.scaffold1849.1;evm.model.scaffold57427.26;evm.model.scaffold48227.61;evm.model.scaffold11157.35;evm.model.scaffold61403.2;evm.model.scaffold11633.10_evm.model.scaffold11633.7;evm.model.scaffold52675.78;evm.model.scaffold59551.27;evm.model.scaffold38703.24;evm.model.scaffold40635.6;evm.model.scaffold54569.1;evm.model.scaffold21879.2;evm.model.scaffold43467.34;ev…	17	69	0.0110111
Metabolism	Metabolism of cofactors and vitamins	Pantothenate and CoA biosynthesis	ko00770	evm.model.scaffold42713.4;evm.model.scaffold56199.16;evm.model.scaffold35719.7;evm.model.scaffold692443.1;evm.model.scaffold48227.137;evm.model.scaffold38655.4;evm.model.scaffold50257.1;evm.model.scaffold3743.11;evm.model.scaffold58593.20;evm.model.scaffold44007.5	10	33	0.0110341
Organismal Systems	Immune system	Cytosolic DNA-sensing pathway	ko04623	evm.model.scaffold63937.4;evm.model.scaffold15883.9;evm.model.scaffold27749.30;evm.model.scaffold723635.1;evm.model.scaffold19831.25;evm.model.scaffold53269.1;evm.model.scaffold19561.18;evm.model.scaffold42039.8;evm.model.scaffold5663.14;evm.model.scaffold63121.1;evm.model.scaffold26399.13;evm.model.scaffold54369.13;evm.model.scaffold59803.2;evm.model.scaffold30557.13;evm.model.scaffold44341.1;ev…	24	108	0.0111349
Organismal Systems	Development and regeneration	Axon regeneration	ko04361	evm.model.scaffold4427.38;evm.model.scaffold32689.7;evm.model.scaffold34309.15;evm.model.scaffold56167.23;evm.model.scaffold4859.1;evm.model.scaffold10271.7;evm.model.scaffold41405.29;evm.model.scaffold62649.14;evm.model.scaffold33891.7;evm.model.scaffold61835.8.1;evm.model.scaffold56703.23;evm.model.scaffold60899.38;evm.model.scaffold719787.1;evm.model.scaffold65017.6;evm.model.scaffold65017.14;…	36	179	0.0117917
Environmental Information Processing	Signal transduction	MAPK signaling pathway - fly	ko04013	evm.model.scaffold688871.1;evm.model.scaffold715763.1;evm.model.scaffold63953.16;evm.model.scaffold2335.59;evm.model.scaffold3987.5;evm.model.scaffold60899.38;evm.model.scaffold57011.20;evm.model.scaffold719787.1;evm.model.scaffold34531.122;evm.model.scaffold56301.41;evm.model.scaffold53181.11;evm.model.scaffold41425.25;evm.model.scaffold15027.72;evm.model.scaffold61513.34;evm.model.scaffold22817…	26	120	0.0117979
Organismal Systems	Immune system	Antigen processing and presentation	ko04612	evm.model.scaffold17795.24;evm.model.scaffold17795.25;evm.model.scaffold56167.11;evm.model.scaffold52589.41;evm.model.scaffold61041.25;evm.model.scaffold57427.74;evm.model.scaffold42613.16;evm.model.scaffold2569.4;evm.model.scaffold2569.5;evm.model.scaffold3405.2;evm.model.scaffold40597.6;evm.model.scaffold44765.1;evm.model.scaffold8723.32;evm.model.scaffold8723.33;evm.model.scaffold41779.13;evm.…	16	65	0.0135218
Environmental Information Processing	Signal transduction	Apelin signaling pathway	ko04371	evm.model.scaffold4427.38;evm.model.scaffold63371.5;evm.model.scaffold50109.22;evm.model.scaffold56167.23;evm.model.scaffold22081.11.1;evm.model.scaffold22081.3.1;evm.model.scaffold11457.1;evm.model.scaffold61231.6;evm.model.scaffold46769.45;evm.model.scaffold43657.1;evm.model.scaffold63585.5.1;evm.model.scaffold37909.13;evm.model.scaffold57011.90;evm.model.scaffold53609.10;evm.model.scaffold5663…	47	248	0.0135668
Environmental Information Processing	Signal transduction	HIF-1 signaling pathway	ko04066	evm.model.scaffold58161.12;evm.model.scaffold56167.23;evm.model.scaffold33891.7;evm.model.scaffold23159.6;evm.model.scaffold38447.64;evm.model.scaffold58907.17;evm.model.scaffold59603.1;evm.model.scaffold57527.37;evm.model.scaffold47691.35;evm.model.scaffold54371.16_evm.model.scaffold54371.20;evm.model.scaffold34235.34;evm.model.scaffold61079.6;evm.model.scaffold61513.34;evm.model.scaffold61253.1…	23	106	0.0168622
Environmental Information Processing	Signal transduction	Phospholipase D signaling pathway	ko04072	evm.model.scaffold34309.15;evm.model.scaffold57935.6;evm.model.scaffold62469.1;evm.model.scaffold2335.59;evm.model.scaffold33891.7;evm.model.scaffold3987.5;evm.model.scaffold56199.7;evm.model.scaffold11157.19;evm.model.scaffold61403.2;evm.model.scaffold47691.35;evm.model.scaffold18115.24;evm.model.scaffold58417.4;evm.model.scaffold52871.5;evm.model.scaffold52871.58;evm.model.scaffold62373.9;evm.m…	35	178	0.0179495
Organismal Systems	Aging	Longevity regulating pathway - worm	ko04212	evm.model.scaffold58095.8;evm.model.scaffold56167.23;evm.model.scaffold34667.31;evm.model.scaffold47433.8;evm.model.scaffold696075.1;evm.model.scaffold41405.29;evm.model.scaffold63725.3;evm.model.scaffold63613.13;evm.model.scaffold33891.7;evm.model.scaffold38447.64;evm.model.scaffold63915.5;evm.model.scaffold60899.38;evm.model.scaffold47499.5.1;evm.model.scaffold36641.13;evm.model.scaffold46503.1…	27	131	0.0197386
Organismal Systems	Immune system	RIG-I-like receptor signaling pathway	ko04622	evm.model.scaffold64101.6;evm.model.scaffold45771.5;evm.model.scaffold15883.9;evm.model.scaffold723635.1;evm.model.scaffold60899.38;evm.model.scaffold63121.1;evm.model.scaffold12123.25;evm.model.scaffold56545.1;evm.model.scaffold15027.37;evm.model.scaffold64573.9;evm.model.scaffold52605.1;evm.model.scaffold42089.21;evm.model.scaffold29623.19;evm.model.scaffold21959.8;evm.model.scaffold14161.9;evm…	16	68	0.0205944
Metabolism	Amino acid metabolism	Arginine and proline metabolism	ko00330	evm.model.scaffold14657.15;evm.model.scaffold11121.2;evm.model.scaffold27749.2;evm.model.scaffold28667.12;evm.model.scaffold58505.1;evm.model.scaffold2335.28;evm.model.scaffold43873.29;evm.model.scaffold43873.31;evm.model.scaffold692443.1;evm.model.scaffold48227.125;evm.model.scaffold47499.10;evm.model.scaffold38655.4;evm.model.scaffold3743.11;evm.model.scaffold24507.15;evm.model.scaffold61253.54…	24	115	0.0233357
Cellular Processes	Cell growth and death	Apoptosis - multiple species	ko04215	evm.model.scaffold45771.5;evm.model.scaffold21835.8;evm.model.scaffold26599.9;evm.model.scaffold37959.8;evm.model.scaffold56703.5;evm.model.scaffold11107.9;evm.model.scaffold60899.38;evm.model.scaffold57427.56;evm.model.scaffold14665.1;evm.model.scaffold64607.14;evm.model.scaffold40911.2;evm.model.scaffold1989.162.1;evm.model.scaffold45749.7.1;evm.model.scaffold32959.31;evm.model.scaffold33565.91…	25	122	0.0258471
Metabolism	Lipid metabolism	Ether lipid metabolism	ko00565	evm.model.scaffold47297.49;evm.model.scaffold62469.1;evm.model.scaffold56199.7;evm.model.scaffold11157.19;evm.model.scaffold61403.2;evm.model.scaffold20345.20;evm.model.scaffold63751.1;evm.model.scaffold21407.10;evm.model.scaffold49113.1;evm.model.scaffold37629.33;evm.model.scaffold38703.24;evm.model.scaffold52085.2;evm.model.scaffold36483.6;evm.model.scaffold62993.4;evm.model.scaffold61295.41.1;…	17	76	0.0277966
Organismal Systems	Endocrine system	Growth hormone synthesis, secretion and action	ko04935	evm.model.scaffold4427.38;evm.model.scaffold47297.18;evm.model.scaffold50109.22;evm.model.scaffold2335.59;evm.model.scaffold33891.7;evm.model.scaffold3987.5;evm.model.scaffold40853.14;evm.model.scaffold63915.5;evm.model.scaffold60899.38;evm.model.scaffold47691.35;evm.model.scaffold1989.65;evm.model.scaffold11633.10_evm.model.scaffold11633.7;evm.model.scaffold54371.16_evm.model.scaffold54371.20;ev…	25	123	0.0283352
Organismal Systems	Nervous system	Dopaminergic synapse	ko04728	evm.model.scaffold4427.38;evm.model.scaffold63371.5;evm.model.scaffold50109.22;evm.model.scaffold11457.1;evm.model.scaffold35899.7;evm.model.scaffold2335.28;evm.model.scaffold40853.21.1;evm.model.scaffold63585.5.1;evm.model.scaffold63915.5;evm.model.scaffold60899.38;evm.model.scaffold5663.51;evm.model.scaffold20345.16;evm.model.scaffold32099.64;evm.model.scaffold1989.65;evm.model.scaffold24287.28…	34	178	0.0288639
Environmental Information Processing	Signal transduction	Hippo signaling pathway	ko04390	evm.model.scaffold881.41;evm.model.scaffold42713.8;evm.model.scaffold58161.25;evm.model.scaffold31501.16;evm.model.scaffold22081.11.1;evm.model.scaffold22081.3.1;evm.model.scaffold61329.38;evm.model.scaffold59679.10;evm.model.scaffold29627.10;evm.model.scaffold63923.8;evm.model.scaffold39691.2;evm.model.scaffold34761.6;evm.model.scaffold23171.14_evm.model.scaffold23171.16;evm.model.scaffold34531.…	35	185	0.030624
Organismal Systems	Aging	Longevity regulating pathway	ko04211	evm.model.scaffold4427.38;evm.model.scaffold56167.23;evm.model.scaffold46769.45;evm.model.scaffold33891.7;evm.model.scaffold56703.5;evm.model.scaffold63915.5;evm.model.scaffold57427.56;evm.model.scaffold59603.1;evm.model.scaffold42613.23;evm.model.scaffold11633.10_evm.model.scaffold11633.7;evm.model.scaffold63279.7;evm.model.scaffold54371.16_evm.model.scaffold54371.20;evm.model.scaffold22817.85;e…	22	107	0.0337923
Organismal Systems	Excretory system	Vasopressin-regulated water reabsorption	ko04962	evm.model.scaffold4427.38;evm.model.scaffold35719.22;evm.model.scaffold35719.23;evm.model.scaffold48227.129;evm.model.scaffold55869.19;evm.model.scaffold11633.10_evm.model.scaffold11633.7;evm.model.scaffold45501.8;evm.model.scaffold41309.7;evm.model.scaffold41119.41;evm.model.scaffold40635.6;evm.model.scaffold28131.16;evm.model.scaffold28131.13.1	12	50	0.0361252
Metabolism	Amino acid metabolism	Valine, leucine and isoleucine biosynthesis	ko00290	evm.model.scaffold42713.4;evm.model.scaffold48227.137;evm.model.scaffold34531.17;evm.model.scaffold31533.24	4	10	0.0380191
Organismal Systems	Immune system	Toll-like receptor signaling pathway	ko04620	evm.model.scaffold688871.1;evm.model.scaffold40895.2;evm.model.scaffold45771.5;evm.model.scaffold58161.12;evm.model.scaffold33891.7;evm.model.scaffold3987.2;evm.model.scaffold11107.10;evm.model.scaffold60899.38;evm.model.scaffold719787.1;evm.model.scaffold36457.17_evm.model.scaffold36457.19;evm.model.scaffold63121.1;evm.model.scaffold1989.90;evm.model.scaffold64981.21;evm.model.scaffold12123.25;e…	28	145	0.0390363
Environmental Information Processing	Signal transduction	Hippo signaling pathway - fly	ko04391	evm.model.scaffold881.41;evm.model.scaffold13965.1;evm.model.scaffold19923.1;evm.model.scaffold42713.8;evm.model.scaffold61527.9;evm.model.scaffold58161.49;evm.model.scaffold58161.25;evm.model.scaffold57935.18;evm.model.scaffold31501.16;evm.model.scaffold59679.10;evm.model.scaffold63953.16;evm.model.scaffold63953.4;evm.model.scaffold44339.40;evm.model.scaffold231.17;evm.model.scaffold39691.2;evm.…	32	170	0.0397885
Metabolism	Lipid metabolism	Arachidonic acid metabolism	ko00590	evm.model.scaffold61191.30;evm.model.scaffold62123.8;evm.model.scaffold47297.49;evm.model.scaffold1849.1;evm.model.scaffold48227.61;evm.model.scaffold61403.2;evm.model.scaffold57527.11;evm.model.scaffold20345.20;evm.model.scaffold63751.1;evm.model.scaffold36279.1;evm.model.scaffold21407.10;evm.model.scaffold53331.31;evm.model.scaffold43529.1;evm.model.scaffold59551.27;evm.model.scaffold56639.28;e…	24	122	0.0439646
Cellular Processes	Cell growth and death	Necroptosis	ko04217	evm.model.scaffold45771.5;evm.model.scaffold50109.14;evm.model.scaffold58161.12;evm.model.scaffold37959.8;evm.model.scaffold61921.12;evm.model.scaffold61329.28;evm.model.scaffold10271.35;evm.model.scaffold37677.2;evm.model.scaffold54885.10;evm.model.scaffold56703.5;evm.model.scaffold60899.38;evm.model.scaffold57427.56;evm.model.scaffold61403.2;evm.model.scaffold33047.29;evm.model.scaffold40911.2;…	34	184	0.0441156
