# Supplementary material for: Comparative Analyses of Dynamic Transcriptome Profile of Heart Highlight the Key Response Genes for Heat Stress in Zhikong Scallop Chlamys farreri
Source: Antioxidants (Basel). 2024 Oct 10;13(10):1217. doi: 10.3390/antiox13101217 (PMC11505284; doi:10.3390/antiox13101217)
Supplement: Supplementary file 1 [file antioxidants-13-01217-s001.zip › Table S5.xlsx]

## Sheet: Sheet 1
Table S5. FDR of modules and module size by WGCNA analysis in C. farreri heart after heat stress
	3h	6h	12h	24h	3d	6d	15d	30d	modulesize
black	1	1	1	1	1	1	1	1	976
blue	2.71e-10	1	9.46e-07	0.016881	8.95e-09	1	1	1	3113
brown	1	1	1	1	1	1	1	1	2493
cyan	1	1	1	1	1	1	1	1	450
darkgreen	1	1	1	1	1	1	1	1	240
darkgrey	1	1	1	1	1	1	1	1	213
darkred	1	1	1	1	1	1	1	1	248
darkturquoise	1	1	1	1	1	1	1	1	229
green	1	1	1	1	1	1	1	1	2250
greenyellow	1	1	1	1	1	1	1	1	483
grey	1	1	1	1	1	1	1	1	617
grey60	1	1	1	0.977317	1	1	1	1	349
lightcyan	1	1	1	1	1	1	1	1	354
lightgreen	1	1	1	1	1	1	1	1	341
lightyellow	1	1	1	1	1	1	1	1	295
magenta	1	1	1	1	1	1	1	1	674
midnightblue	1	1	1	1	1	1	1	1	404
orange	1	1	1	1	1	1	1	1	210
pink	1	1	1	1	1	1	1	1	692
purple	1	1	1	1	1	1	1	1	488
red	1	1	1	1	1	1	1	1	1670
royalblue	1	1	1	1	1	1	1	1	294
salmon	1	1	1	1	1	1	1	1	450
tan	1	1	1	1	1	1	1	1	474
turquoise	1	1	1	1	1	1	1	1	4620
yellow	1	1	0.006244	0.016881	1	1	1	1	2251
