# Supplementary material for: Comparative Analyses of Dynamic Transcriptome Profile of Heart Highlight the Key Response Genes for Heat Stress in Zhikong Scallop Chlamys farreri
Source: Antioxidants (Basel). 2024 Oct 10;13(10):1217. doi: 10.3390/antiox13101217 (PMC11505284; doi:10.3390/antiox13101217)
Supplement: Supplementary file 1 [file antioxidants-13-01217-s001.zip › Table S6.xlsx]

## Sheet: GO_M1
Table S6a. GO analysis of M1
GO ID	Description	Out	All	P value	Genes	GO Category
GO:0016020	membrane	422	3235	4.20871e-19	evm.model.scaffold1.22;evm.model.scaffold1.32;evm.model.scaffold10271.27.1;evm.model.scaffold10271.5;evm.model.scaffold10415.7;evm.model.scaffold10677.16;evm.model.scaffold10783.6;evm.model.scaffold10783.7;evm.model.scaffold10817.7;evm.model.scaffold11121.18;evm.model.scaffold11157.12;evm.model.scaffold11735.7;evm.model.scaffold12189.7;evm.model.scaffold12495.8;evm.model.scaffold12629.24;evm.mode…	CC
GO:0005215	transporter activity	182	1105	1.81282e-17	evm.model.scaffold1.32;evm.model.scaffold10271.27.1;evm.model.scaffold10271.5;evm.model.scaffold10783.6;evm.model.scaffold12189.7;evm.model.scaffold12629.24;evm.model.scaffold12629.25;evm.model.scaffold14631.10;evm.model.scaffold14657.16;evm.model.scaffold15027.76;evm.model.scaffold15313.1;evm.model.scaffold15477.24;evm.model.scaffold15767.16;evm.model.scaffold15767.17;evm.model.scaffold15767.20;…	MF
GO:0044765	single-organism transport	212	1366	9.68076e-16	evm.model.scaffold1.32;evm.model.scaffold10271.27.1;evm.model.scaffold10271.5;evm.model.scaffold10415.7;evm.model.scaffold10783.7;evm.model.scaffold12189.7;evm.model.scaffold12629.24;evm.model.scaffold12629.25;evm.model.scaffold14065.36;evm.model.scaffold14065.37;evm.model.scaffold14657.16;evm.model.scaffold15027.76;evm.model.scaffold1527.3;evm.model.scaffold15313.1;evm.model.scaffold15477.24;evm…	BP
GO:1902578	single-organism localization	212	1377	2.42069e-15	evm.model.scaffold1.32;evm.model.scaffold10271.27.1;evm.model.scaffold10271.5;evm.model.scaffold10415.7;evm.model.scaffold10783.7;evm.model.scaffold12189.7;evm.model.scaffold12629.24;evm.model.scaffold12629.25;evm.model.scaffold14065.36;evm.model.scaffold14065.37;evm.model.scaffold14657.16;evm.model.scaffold15027.76;evm.model.scaffold1527.3;evm.model.scaffold15313.1;evm.model.scaffold15477.24;evm…	BP
GO:0055085	transmembrane transport	130	766	2.70407e-12	evm.model.scaffold10271.27.1;evm.model.scaffold10783.7;evm.model.scaffold12189.7;evm.model.scaffold12629.24;evm.model.scaffold12629.25;evm.model.scaffold14065.36;evm.model.scaffold14065.37;evm.model.scaffold15027.76;evm.model.scaffold16279.1;evm.model.scaffold16279.6;evm.model.scaffold16557.14;evm.model.scaffold17615.12;evm.model.scaffold19561.32;evm.model.scaffold19783.1;evm.model.scaffold1989.1…	BP
GO:0022857	transmembrane transporter activity	129	838	1.99425e-10	evm.model.scaffold1.32;evm.model.scaffold10271.5;evm.model.scaffold14657.16;evm.model.scaffold15313.1;evm.model.scaffold15477.24;evm.model.scaffold15767.16;evm.model.scaffold15767.17;evm.model.scaffold15767.20;evm.model.scaffold15767.21;evm.model.scaffold15767.22;evm.model.scaffold15767.23;evm.model.scaffold16279.1;evm.model.scaffold16279.6;evm.model.scaffold16557.14;evm.model.scaffold19561.32;ev…	MF
GO:0016758	transferase activity, transferring hexosyl groups	57	277	1.27649e-09	evm.model.scaffold10817.7;evm.model.scaffold11735.7;evm.model.scaffold1989.120;evm.model.scaffold20445.1;evm.model.scaffold21411.39;evm.model.scaffold26237.23;evm.model.scaffold30079.8;evm.model.scaffold30559.17;evm.model.scaffold30559.8;evm.model.scaffold33565.68;evm.model.scaffold34397.6;evm.model.scaffold37759.7;evm.model.scaffold37759.8;evm.model.scaffold38703.10;evm.model.scaffold38703.11;ev…	MF
GO:0008378	galactosyltransferase activity	31	107	1.8722e-09	evm.model.scaffold10817.7;evm.model.scaffold26237.23;evm.model.scaffold33565.68;evm.model.scaffold37759.7;evm.model.scaffold37759.8;evm.model.scaffold38703.10;evm.model.scaffold38703.11;evm.model.scaffold38703.7;evm.model.scaffold38703.8;evm.model.scaffold38703.9;evm.model.scaffold44437.1;evm.model.scaffold4787.7;evm.model.scaffold52131.8;evm.model.scaffold52139.19;evm.model.scaffold52139.27;evm.…	MF
GO:0006810	transport	232	1759	1.93644e-09	evm.model.scaffold1.32;evm.model.scaffold10271.27.1;evm.model.scaffold10271.5;evm.model.scaffold10415.7;evm.model.scaffold10783.6;evm.model.scaffold10783.7;evm.model.scaffold12189.7;evm.model.scaffold12629.24;evm.model.scaffold12629.25;evm.model.scaffold14065.36;evm.model.scaffold14065.37;evm.model.scaffold14631.10;evm.model.scaffold14657.16;evm.model.scaffold15027.76;evm.model.scaffold1527.3;evm…	BP
GO:0051234	establishment of localization	232	1765	2.69113e-09	evm.model.scaffold1.32;evm.model.scaffold10271.27.1;evm.model.scaffold10271.5;evm.model.scaffold10415.7;evm.model.scaffold10783.6;evm.model.scaffold10783.7;evm.model.scaffold12189.7;evm.model.scaffold12629.24;evm.model.scaffold12629.25;evm.model.scaffold14065.36;evm.model.scaffold14065.37;evm.model.scaffold14631.10;evm.model.scaffold14657.16;evm.model.scaffold15027.76;evm.model.scaffold1527.3;evm…	BP
GO:0008146	sulfotransferase activity	47	213	3.54246e-09	evm.model.scaffold10699.50;evm.model.scaffold11107.4;evm.model.scaffold11157.12;evm.model.scaffold12851.2;evm.model.scaffold14065.10;evm.model.scaffold14067.10.1;evm.model.scaffold14665.3;evm.model.scaffold15027.45;evm.model.scaffold15027.46;evm.model.scaffold15027.47;evm.model.scaffold15027.48;evm.model.scaffold15949.31;evm.model.scaffold17339.8;evm.model.scaffold20999.22;evm.model.scaffold22101…	MF
GO:0016782	transferase activity, transferring sulfur-containing groups	47	216	5.70474e-09	evm.model.scaffold10699.50;evm.model.scaffold11107.4;evm.model.scaffold11157.12;evm.model.scaffold12851.2;evm.model.scaffold14065.10;evm.model.scaffold14067.10.1;evm.model.scaffold14665.3;evm.model.scaffold15027.45;evm.model.scaffold15027.46;evm.model.scaffold15027.47;evm.model.scaffold15027.48;evm.model.scaffold15949.31;evm.model.scaffold17339.8;evm.model.scaffold20999.22;evm.model.scaffold22101…	MF
GO:0051179	localization	232	1790	1.0212e-08	evm.model.scaffold1.32;evm.model.scaffold10271.27.1;evm.model.scaffold10271.5;evm.model.scaffold10415.7;evm.model.scaffold10783.6;evm.model.scaffold10783.7;evm.model.scaffold12189.7;evm.model.scaffold12629.24;evm.model.scaffold12629.25;evm.model.scaffold14065.36;evm.model.scaffold14065.37;evm.model.scaffold14631.10;evm.model.scaffold14657.16;evm.model.scaffold15027.76;evm.model.scaffold1527.3;evm…	BP
GO:0044723	single-organism carbohydrate metabolic process	60	308	2.40509e-08	evm.model.scaffold10817.7;evm.model.scaffold12851.2;evm.model.scaffold14065.10;evm.model.scaffold14067.10.1;evm.model.scaffold15027.45;evm.model.scaffold15027.47;evm.model.scaffold15027.48;evm.model.scaffold17339.8;evm.model.scaffold1989.120;evm.model.scaffold20445.1;evm.model.scaffold20999.22;evm.model.scaffold26237.23;evm.model.scaffold29623.23;evm.model.scaffold30559.17;evm.model.scaffold30559…	BP
GO:0016757	transferase activity, transferring glycosyl groups	64	362	6.50061e-08	evm.model.scaffold10817.7;evm.model.scaffold11735.7;evm.model.scaffold1989.120;evm.model.scaffold20345.35;evm.model.scaffold20445.1;evm.model.scaffold21411.39;evm.model.scaffold26237.23;evm.model.scaffold26351.4;evm.model.scaffold30079.8;evm.model.scaffold30559.17;evm.model.scaffold30559.8;evm.model.scaffold33565.68;evm.model.scaffold34397.6;evm.model.scaffold37759.7;evm.model.scaffold37759.8;evm…	MF
GO:0006486	protein glycosylation	43	195	6.72325e-08	evm.model.scaffold10817.7;evm.model.scaffold1989.120;evm.model.scaffold20445.1;evm.model.scaffold26237.23;evm.model.scaffold30559.17;evm.model.scaffold30559.8;evm.model.scaffold33565.68;evm.model.scaffold34397.6;evm.model.scaffold37759.7;evm.model.scaffold37759.8;evm.model.scaffold38703.10;evm.model.scaffold38703.11;evm.model.scaffold38703.7;evm.model.scaffold38703.8;evm.model.scaffold38703.9;evm…	BP
GO:0043413	macromolecule glycosylation	43	195	6.72325e-08	evm.model.scaffold10817.7;evm.model.scaffold1989.120;evm.model.scaffold20445.1;evm.model.scaffold26237.23;evm.model.scaffold30559.17;evm.model.scaffold30559.8;evm.model.scaffold33565.68;evm.model.scaffold34397.6;evm.model.scaffold37759.7;evm.model.scaffold37759.8;evm.model.scaffold38703.10;evm.model.scaffold38703.11;evm.model.scaffold38703.7;evm.model.scaffold38703.8;evm.model.scaffold38703.9;evm…	BP
GO:0070085	glycosylation	43	196	7.85698e-08	evm.model.scaffold10817.7;evm.model.scaffold1989.120;evm.model.scaffold20445.1;evm.model.scaffold26237.23;evm.model.scaffold30559.17;evm.model.scaffold30559.8;evm.model.scaffold33565.68;evm.model.scaffold34397.6;evm.model.scaffold37759.7;evm.model.scaffold37759.8;evm.model.scaffold38703.10;evm.model.scaffold38703.11;evm.model.scaffold38703.7;evm.model.scaffold38703.8;evm.model.scaffold38703.9;evm…	BP
GO:0009101	glycoprotein biosynthetic process	43	200	1.44489e-07	evm.model.scaffold10817.7;evm.model.scaffold1989.120;evm.model.scaffold20445.1;evm.model.scaffold26237.23;evm.model.scaffold30559.17;evm.model.scaffold30559.8;evm.model.scaffold33565.68;evm.model.scaffold34397.6;evm.model.scaffold37759.7;evm.model.scaffold37759.8;evm.model.scaffold38703.10;evm.model.scaffold38703.11;evm.model.scaffold38703.7;evm.model.scaffold38703.8;evm.model.scaffold38703.9;evm…	BP
GO:0015075	ion transmembrane transporter activity	104	708	1.54537e-07	evm.model.scaffold1.32;evm.model.scaffold10271.5;evm.model.scaffold14657.16;evm.model.scaffold15313.1;evm.model.scaffold15477.24;evm.model.scaffold15767.16;evm.model.scaffold15767.17;evm.model.scaffold15767.20;evm.model.scaffold15767.21;evm.model.scaffold15767.22;evm.model.scaffold15767.23;evm.model.scaffold16557.14;evm.model.scaffold19717.4;evm.model.scaffold19783.1;evm.model.scaffold25757.1;evm…	MF
GO:0009100	glycoprotein metabolic process	43	201	1.67681e-07	evm.model.scaffold10817.7;evm.model.scaffold1989.120;evm.model.scaffold20445.1;evm.model.scaffold26237.23;evm.model.scaffold30559.17;evm.model.scaffold30559.8;evm.model.scaffold33565.68;evm.model.scaffold34397.6;evm.model.scaffold37759.7;evm.model.scaffold37759.8;evm.model.scaffold38703.10;evm.model.scaffold38703.11;evm.model.scaffold38703.7;evm.model.scaffold38703.8;evm.model.scaffold38703.9;evm…	BP
GO:0022891	substrate-specific transmembrane transporter activity	104	722	4.09096e-07	evm.model.scaffold1.32;evm.model.scaffold10271.5;evm.model.scaffold14657.16;evm.model.scaffold15313.1;evm.model.scaffold15477.24;evm.model.scaffold15767.16;evm.model.scaffold15767.17;evm.model.scaffold15767.20;evm.model.scaffold15767.21;evm.model.scaffold15767.22;evm.model.scaffold15767.23;evm.model.scaffold16557.14;evm.model.scaffold19717.4;evm.model.scaffold19783.1;evm.model.scaffold25757.1;evm…	MF
GO:0022892	substrate-specific transporter activity	107	756	6.59576e-07	evm.model.scaffold1.32;evm.model.scaffold10271.5;evm.model.scaffold14657.16;evm.model.scaffold15313.1;evm.model.scaffold15477.24;evm.model.scaffold15767.16;evm.model.scaffold15767.17;evm.model.scaffold15767.20;evm.model.scaffold15767.21;evm.model.scaffold15767.22;evm.model.scaffold15767.23;evm.model.scaffold16557.14;evm.model.scaffold19717.4;evm.model.scaffold19783.1;evm.model.scaffold21603.18;ev…	MF
GO:0016021	integral component of membrane	242	1868	8.70841e-07	evm.model.scaffold1.22;evm.model.scaffold1.32;evm.model.scaffold10415.7;evm.model.scaffold10677.16;evm.model.scaffold10783.7;evm.model.scaffold11121.18;evm.model.scaffold11157.12;evm.model.scaffold12495.8;evm.model.scaffold12851.2;evm.model.scaffold14065.10;evm.model.scaffold14065.36;evm.model.scaffold14065.37;evm.model.scaffold14067.10.1;evm.model.scaffold14657.16;evm.model.scaffold15027.45;evm.…	CC
GO:0031224	intrinsic component of membrane	242	1869	9.14818e-07	evm.model.scaffold1.22;evm.model.scaffold1.32;evm.model.scaffold10415.7;evm.model.scaffold10677.16;evm.model.scaffold10783.7;evm.model.scaffold11121.18;evm.model.scaffold11157.12;evm.model.scaffold12495.8;evm.model.scaffold12851.2;evm.model.scaffold14065.10;evm.model.scaffold14065.36;evm.model.scaffold14065.37;evm.model.scaffold14067.10.1;evm.model.scaffold14657.16;evm.model.scaffold15027.45;evm.…	CC
GO:0044699	single-organism process	513	4814	1.69871e-06	evm.model.scaffold1.22;evm.model.scaffold1.32;evm.model.scaffold10271.27.1;evm.model.scaffold10271.5;evm.model.scaffold10415.7;evm.model.scaffold10677.16;evm.model.scaffold10783.7;evm.model.scaffold10817.7;evm.model.scaffold12189.7;evm.model.scaffold12629.24;evm.model.scaffold12629.25;evm.model.scaffold12851.2;evm.model.scaffold13299.2;evm.model.scaffold14065.10;evm.model.scaffold14065.36;evm.mod…	BP
GO:0015081	sodium ion transmembrane transporter activity	37	190	4.04723e-06	evm.model.scaffold1.32;evm.model.scaffold10271.5;evm.model.scaffold15313.1;evm.model.scaffold15477.24;evm.model.scaffold19717.4;evm.model.scaffold2707.12;evm.model.scaffold34825.8;evm.model.scaffold3743.6;evm.model.scaffold40853.29;evm.model.scaffold42017.63;evm.model.scaffold43733.7;evm.model.scaffold45951.2;evm.model.scaffold465.1;evm.model.scaffold493.36;evm.model.scaffold5387.31;evm.model.sca…	MF
GO:0044425	membrane part	247	1957	6.28055e-06	evm.model.scaffold1.22;evm.model.scaffold1.32;evm.model.scaffold10415.7;evm.model.scaffold10677.16;evm.model.scaffold10783.7;evm.model.scaffold11121.18;evm.model.scaffold11157.12;evm.model.scaffold12495.8;evm.model.scaffold12851.2;evm.model.scaffold14065.10;evm.model.scaffold14065.36;evm.model.scaffold14065.37;evm.model.scaffold14067.10.1;evm.model.scaffold14657.16;evm.model.scaffold15027.45;evm.…	CC
GO:0005216	ion channel activity	62	399	9.33469e-06	evm.model.scaffold10271.5;evm.model.scaffold14657.16;evm.model.scaffold15767.16;evm.model.scaffold15767.17;evm.model.scaffold15767.20;evm.model.scaffold15767.21;evm.model.scaffold15767.22;evm.model.scaffold15767.23;evm.model.scaffold16557.14;evm.model.scaffold19717.4;evm.model.scaffold25757.1;evm.model.scaffold28131.6;evm.model.scaffold30559.23;evm.model.scaffold30725.3;evm.model.scaffold30725.4;…	MF
GO:0022838	substrate-specific channel activity	62	399	9.33469e-06	evm.model.scaffold10271.5;evm.model.scaffold14657.16;evm.model.scaffold15767.16;evm.model.scaffold15767.17;evm.model.scaffold15767.20;evm.model.scaffold15767.21;evm.model.scaffold15767.22;evm.model.scaffold15767.23;evm.model.scaffold16557.14;evm.model.scaffold19717.4;evm.model.scaffold25757.1;evm.model.scaffold28131.6;evm.model.scaffold30559.23;evm.model.scaffold30725.3;evm.model.scaffold30725.4;…	MF
GO:0005230	extracellular ligand-gated ion channel activity	40	220	9.62265e-06	evm.model.scaffold14657.16;evm.model.scaffold15767.16;evm.model.scaffold15767.17;evm.model.scaffold15767.20;evm.model.scaffold15767.21;evm.model.scaffold15767.22;evm.model.scaffold15767.23;evm.model.scaffold25757.1;evm.model.scaffold30725.3;evm.model.scaffold30725.4;evm.model.scaffold30833.6;evm.model.scaffold32099.46;evm.model.scaffold32099.47;evm.model.scaffold32099.52;evm.model.scaffold32503.1…	MF
GO:0015267	channel activity	62	402	1.18693e-05	evm.model.scaffold10271.5;evm.model.scaffold14657.16;evm.model.scaffold15767.16;evm.model.scaffold15767.17;evm.model.scaffold15767.20;evm.model.scaffold15767.21;evm.model.scaffold15767.22;evm.model.scaffold15767.23;evm.model.scaffold16557.14;evm.model.scaffold19717.4;evm.model.scaffold25757.1;evm.model.scaffold28131.6;evm.model.scaffold30559.23;evm.model.scaffold30725.3;evm.model.scaffold30725.4;…	MF
GO:0022803	passive transmembrane transporter activity	62	402	1.18693e-05	evm.model.scaffold10271.5;evm.model.scaffold14657.16;evm.model.scaffold15767.16;evm.model.scaffold15767.17;evm.model.scaffold15767.20;evm.model.scaffold15767.21;evm.model.scaffold15767.22;evm.model.scaffold15767.23;evm.model.scaffold16557.14;evm.model.scaffold19717.4;evm.model.scaffold25757.1;evm.model.scaffold28131.6;evm.model.scaffold30559.23;evm.model.scaffold30725.3;evm.model.scaffold30725.4;…	MF
GO:0015276	ligand-gated ion channel activity	41	231	1.36783e-05	evm.model.scaffold14657.16;evm.model.scaffold15767.16;evm.model.scaffold15767.17;evm.model.scaffold15767.20;evm.model.scaffold15767.21;evm.model.scaffold15767.22;evm.model.scaffold15767.23;evm.model.scaffold25757.1;evm.model.scaffold30725.3;evm.model.scaffold30725.4;evm.model.scaffold30833.6;evm.model.scaffold32099.46;evm.model.scaffold32099.47;evm.model.scaffold32099.52;evm.model.scaffold32503.1…	MF
GO:0022834	ligand-gated channel activity	41	231	1.36783e-05	evm.model.scaffold14657.16;evm.model.scaffold15767.16;evm.model.scaffold15767.17;evm.model.scaffold15767.20;evm.model.scaffold15767.21;evm.model.scaffold15767.22;evm.model.scaffold15767.23;evm.model.scaffold25757.1;evm.model.scaffold30725.3;evm.model.scaffold30725.4;evm.model.scaffold30833.6;evm.model.scaffold32099.46;evm.model.scaffold32099.47;evm.model.scaffold32099.52;evm.model.scaffold32503.1…	MF
GO:0005975	carbohydrate metabolic process	78	523	1.82962e-05	evm.model.scaffold10817.7;evm.model.scaffold12851.2;evm.model.scaffold14065.10;evm.model.scaffold14067.10.1;evm.model.scaffold15027.45;evm.model.scaffold15027.47;evm.model.scaffold15027.48;evm.model.scaffold16557.27;evm.model.scaffold17339.8;evm.model.scaffold1989.120;evm.model.scaffold20345.35;evm.model.scaffold20445.1;evm.model.scaffold20999.22;evm.model.scaffold26237.23;evm.model.scaffold28385…	BP
GO:0005326	neurotransmitter transporter activity	23	104	3.35661e-05	evm.model.scaffold1.32;evm.model.scaffold15313.1;evm.model.scaffold15477.24;evm.model.scaffold2707.12;evm.model.scaffold34825.8;evm.model.scaffold42017.63;evm.model.scaffold43733.7;evm.model.scaffold45951.2;evm.model.scaffold465.1;evm.model.scaffold493.36;evm.model.scaffold56527.15;evm.model.scaffold56527.16;evm.model.scaffold58059.35;evm.model.scaffold58081.7;evm.model.scaffold59679.9;evm.model.…	MF
GO:0005328	neurotransmitter:sodium symporter activity	23	104	3.35661e-05	evm.model.scaffold1.32;evm.model.scaffold15313.1;evm.model.scaffold15477.24;evm.model.scaffold2707.12;evm.model.scaffold34825.8;evm.model.scaffold42017.63;evm.model.scaffold43733.7;evm.model.scaffold45951.2;evm.model.scaffold465.1;evm.model.scaffold493.36;evm.model.scaffold56527.15;evm.model.scaffold56527.16;evm.model.scaffold58059.35;evm.model.scaffold58081.7;evm.model.scaffold59679.9;evm.model.…	MF
GO:0015293	symporter activity	28	149	0.000112082	evm.model.scaffold1.32;evm.model.scaffold15313.1;evm.model.scaffold15477.24;evm.model.scaffold2707.12;evm.model.scaffold34825.8;evm.model.scaffold3743.6;evm.model.scaffold40853.29;evm.model.scaffold42017.63;evm.model.scaffold43733.7;evm.model.scaffold45951.2;evm.model.scaffold465.1;evm.model.scaffold493.36;evm.model.scaffold51427.13;evm.model.scaffold56527.15;evm.model.scaffold56527.16;evm.model.…	MF
GO:0015294	solute:cation symporter activity	28	149	0.000112082	evm.model.scaffold1.32;evm.model.scaffold15313.1;evm.model.scaffold15477.24;evm.model.scaffold2707.12;evm.model.scaffold34825.8;evm.model.scaffold3743.6;evm.model.scaffold40853.29;evm.model.scaffold42017.63;evm.model.scaffold43733.7;evm.model.scaffold45951.2;evm.model.scaffold465.1;evm.model.scaffold493.36;evm.model.scaffold51427.13;evm.model.scaffold56527.15;evm.model.scaffold56527.16;evm.model.…	MF
GO:0016051	carbohydrate biosynthetic process	15	55	0.000112249	evm.model.scaffold12851.2;evm.model.scaffold14065.10;evm.model.scaffold14067.10.1;evm.model.scaffold15027.45;evm.model.scaffold15027.47;evm.model.scaffold15027.48;evm.model.scaffold17339.8;evm.model.scaffold20999.22;evm.model.scaffold29623.23;evm.model.scaffold47275.16;evm.model.scaffold50109.13;evm.model.scaffold51289.10;evm.model.scaffold54313.9;evm.model.scaffold57359.9;evm.model.scaffold62487…	BP
GO:0006836	neurotransmitter transport	23	107	0.000116882	evm.model.scaffold1.32;evm.model.scaffold15313.1;evm.model.scaffold15477.24;evm.model.scaffold2707.12;evm.model.scaffold34825.8;evm.model.scaffold42017.63;evm.model.scaffold43733.7;evm.model.scaffold45951.2;evm.model.scaffold465.1;evm.model.scaffold493.36;evm.model.scaffold56527.15;evm.model.scaffold56527.16;evm.model.scaffold58059.35;evm.model.scaffold58081.7;evm.model.scaffold59679.9;evm.model.…	BP
GO:0015291	secondary active transmembrane transporter activity	31	174	0.000138384	evm.model.scaffold1.32;evm.model.scaffold15313.1;evm.model.scaffold15477.24;evm.model.scaffold26821.37;evm.model.scaffold2707.12;evm.model.scaffold34825.8;evm.model.scaffold3743.6;evm.model.scaffold40853.29;evm.model.scaffold42017.63;evm.model.scaffold43733.7;evm.model.scaffold45951.2;evm.model.scaffold465.1;evm.model.scaffold493.36;evm.model.scaffold51427.13;evm.model.scaffold56527.15;evm.model.…	MF
GO:0015370	solute:sodium symporter activity	27	144	0.000153356	evm.model.scaffold1.32;evm.model.scaffold15313.1;evm.model.scaffold15477.24;evm.model.scaffold2707.12;evm.model.scaffold34825.8;evm.model.scaffold3743.6;evm.model.scaffold40853.29;evm.model.scaffold42017.63;evm.model.scaffold43733.7;evm.model.scaffold45951.2;evm.model.scaffold465.1;evm.model.scaffold493.36;evm.model.scaffold56527.15;evm.model.scaffold56527.16;evm.model.scaffold58059.35;evm.model.…	MF
GO:1901137	carbohydrate derivative biosynthetic process	45	283	0.000272699	evm.model.scaffold10817.7;evm.model.scaffold1989.120;evm.model.scaffold20445.1;evm.model.scaffold21411.39;evm.model.scaffold26237.23;evm.model.scaffold30559.17;evm.model.scaffold30559.8;evm.model.scaffold33565.68;evm.model.scaffold34397.6;evm.model.scaffold37759.7;evm.model.scaffold37759.8;evm.model.scaffold38703.10;evm.model.scaffold38703.11;evm.model.scaffold38703.7;evm.model.scaffold38703.8;ev…	BP
GO:0046873	metal ion transmembrane transporter activity	47	317	0.000336843	evm.model.scaffold1.32;evm.model.scaffold10271.5;evm.model.scaffold15313.1;evm.model.scaffold15477.24;evm.model.scaffold16557.14;evm.model.scaffold19717.4;evm.model.scaffold2707.12;evm.model.scaffold28131.6;evm.model.scaffold30559.23;evm.model.scaffold34825.8;evm.model.scaffold35989.52;evm.model.scaffold37191.5;evm.model.scaffold3743.6;evm.model.scaffold40853.29;evm.model.scaffold42017.63;evm.mod…	MF
GO:0099600	transmembrane receptor activity	102	830	0.00042075	evm.model.scaffold1.22;evm.model.scaffold10677.16;evm.model.scaffold14657.16;evm.model.scaffold1527.3;evm.model.scaffold15767.16;evm.model.scaffold15767.17;evm.model.scaffold15767.20;evm.model.scaffold15767.21;evm.model.scaffold15767.22;evm.model.scaffold15767.23;evm.model.scaffold16271.27;evm.model.scaffold17795.49;evm.model.scaffold1989.47;evm.model.scaffold19911.3;evm.model.scaffold22555.2;evm…	MF
GO:0004872	receptor activity	116	971	0.000513363	evm.model.scaffold1.22;evm.model.scaffold10677.16;evm.model.scaffold14657.16;evm.model.scaffold1527.3;evm.model.scaffold15767.16;evm.model.scaffold15767.17;evm.model.scaffold15767.20;evm.model.scaffold15767.21;evm.model.scaffold15767.22;evm.model.scaffold15767.23;evm.model.scaffold16271.27;evm.model.scaffold17795.49;evm.model.scaffold1925.13.2;evm.model.scaffold1989.47;evm.model.scaffold19911.3;e…	MF
GO:0060089	molecular transducer activity	116	971	0.000513363	evm.model.scaffold1.22;evm.model.scaffold10677.16;evm.model.scaffold14657.16;evm.model.scaffold1527.3;evm.model.scaffold15767.16;evm.model.scaffold15767.17;evm.model.scaffold15767.20;evm.model.scaffold15767.21;evm.model.scaffold15767.22;evm.model.scaffold15767.23;evm.model.scaffold16271.27;evm.model.scaffold17795.49;evm.model.scaffold1925.13.2;evm.model.scaffold1989.47;evm.model.scaffold19911.3;e…	MF
GO:0022836	gated channel activity	45	306	0.000534483	evm.model.scaffold14657.16;evm.model.scaffold15767.16;evm.model.scaffold15767.17;evm.model.scaffold15767.20;evm.model.scaffold15767.21;evm.model.scaffold15767.22;evm.model.scaffold15767.23;evm.model.scaffold16557.14;evm.model.scaffold25757.1;evm.model.scaffold30559.23;evm.model.scaffold30725.3;evm.model.scaffold30725.4;evm.model.scaffold30833.6;evm.model.scaffold32099.46;evm.model.scaffold32099.4…	MF
GO:0015077	monovalent inorganic cation transmembrane transporter activity	45	312	0.00081207	evm.model.scaffold1.32;evm.model.scaffold10271.5;evm.model.scaffold15313.1;evm.model.scaffold15477.24;evm.model.scaffold16557.14;evm.model.scaffold19717.4;evm.model.scaffold19783.1;evm.model.scaffold26821.37;evm.model.scaffold2707.12;evm.model.scaffold30559.23;evm.model.scaffold34825.8;evm.model.scaffold35989.52;evm.model.scaffold37191.5;evm.model.scaffold3743.6;evm.model.scaffold40853.29;evm.mod…	MF
GO:0022804	active transmembrane transporter activity	37	246	0.00106313	evm.model.scaffold1.32;evm.model.scaffold15313.1;evm.model.scaffold15477.24;evm.model.scaffold19561.32;evm.model.scaffold19783.1;evm.model.scaffold26821.37;evm.model.scaffold2707.12;evm.model.scaffold34825.8;evm.model.scaffold3743.6;evm.model.scaffold40853.29;evm.model.scaffold42017.63;evm.model.scaffold43733.7;evm.model.scaffold45951.2;evm.model.scaffold465.1;evm.model.scaffold493.36;evm.model.s…	MF
GO:0016740	transferase activity	180	1653	0.0016966	evm.model.scaffold1.24;evm.model.scaffold10617.1;evm.model.scaffold10699.50;evm.model.scaffold10783.16;evm.model.scaffold10817.7;evm.model.scaffold11107.4;evm.model.scaffold11157.12;evm.model.scaffold1139.3;evm.model.scaffold11735.7;evm.model.scaffold12851.2;evm.model.scaffold12931.13;evm.model.scaffold14065.10;evm.model.scaffold14067.10.1;evm.model.scaffold14665.3;evm.model.scaffold14907.16;evm.…	MF
GO:0022890	inorganic cation transmembrane transporter activity	49	360	0.00175097	evm.model.scaffold1.32;evm.model.scaffold10271.5;evm.model.scaffold15313.1;evm.model.scaffold15477.24;evm.model.scaffold16557.14;evm.model.scaffold19717.4;evm.model.scaffold19783.1;evm.model.scaffold26821.37;evm.model.scaffold2707.12;evm.model.scaffold28131.6;evm.model.scaffold30559.23;evm.model.scaffold34825.8;evm.model.scaffold35989.52;evm.model.scaffold37191.5;evm.model.scaffold3743.6;evm.mode…	MF
GO:0006811	ion transport	80	624	0.00203562	evm.model.scaffold10271.5;evm.model.scaffold14657.16;evm.model.scaffold15767.16;evm.model.scaffold15767.17;evm.model.scaffold15767.20;evm.model.scaffold15767.21;evm.model.scaffold15767.22;evm.model.scaffold15767.23;evm.model.scaffold16557.14;evm.model.scaffold17615.12;evm.model.scaffold19717.4;evm.model.scaffold19783.1;evm.model.scaffold25757.1;evm.model.scaffold26821.37;evm.model.scaffold26961.1…	BP
GO:0017150	tRNA dihydrouridine synthase activity	3	4	0.00262849	evm.model.scaffold34531.83;evm.model.scaffold56639.22;evm.model.scaffold62345.5	MF
GO:0006814	sodium ion transport	13	59	0.00273962	evm.model.scaffold10271.5;evm.model.scaffold17615.12;evm.model.scaffold19717.4;evm.model.scaffold38035.5.1;evm.model.scaffold5387.31;evm.model.scaffold5387.32;evm.model.scaffold5387.79;evm.model.scaffold5387.81;evm.model.scaffold57427.73;evm.model.scaffold59619.1;evm.model.scaffold64101.1;evm.model.scaffold64101.2;evm.model.scaffold64633.46	BP
GO:0005509	calcium ion binding	64	515	0.00374692	evm.model.scaffold10153.1;evm.model.scaffold12303.25;evm.model.scaffold12367.1;evm.model.scaffold17615.20;evm.model.scaffold18541.15;evm.model.scaffold19561.28;evm.model.scaffold21879.7;evm.model.scaffold2515.1;evm.model.scaffold29715.3;evm.model.scaffold29865.31;evm.model.scaffold37191.12;evm.model.scaffold37191.18;evm.model.scaffold38285.11;evm.model.scaffold39461.4;evm.model.scaffold39461.5;ev…	MF
GO:0015171	amino acid transmembrane transporter activity	7	25	0.00499634	evm.model.scaffold26961.1;evm.model.scaffold28385.21;evm.model.scaffold37677.15;evm.model.scaffold57659.1;evm.model.scaffold5969.7;evm.model.scaffold61233.38;evm.model.scaffold62023.7	MF
GO:0050660	flavin adenine dinucleotide binding	13	68	0.00634453	evm.model.scaffold15849.1;evm.model.scaffold15849.2;evm.model.scaffold22483.7;evm.model.scaffold33345.14;evm.model.scaffold34531.83;evm.model.scaffold45501.17;evm.model.scaffold53111.16;evm.model.scaffold53709.3;evm.model.scaffold56639.22;evm.model.scaffold60661.26;evm.model.scaffold60661.33;evm.model.scaffold62173.43;evm.model.scaffold62345.5	MF
GO:0008324	cation transmembrane transporter activity	54	432	0.00657171	evm.model.scaffold1.32;evm.model.scaffold10271.5;evm.model.scaffold15313.1;evm.model.scaffold15477.24;evm.model.scaffold16557.14;evm.model.scaffold19717.4;evm.model.scaffold19783.1;evm.model.scaffold26821.37;evm.model.scaffold2707.12;evm.model.scaffold28131.6;evm.model.scaffold30559.23;evm.model.scaffold32503.10;evm.model.scaffold34825.8;evm.model.scaffold35989.52;evm.model.scaffold37191.5;evm.mo…	MF
GO:0003333	amino acid transmembrane transport	7	25	0.0066607	evm.model.scaffold26961.1;evm.model.scaffold28385.21;evm.model.scaffold37677.15;evm.model.scaffold57659.1;evm.model.scaffold5969.7;evm.model.scaffold61233.38;evm.model.scaffold62023.7	BP
GO:0006865	amino acid transport	7	25	0.0066607	evm.model.scaffold26961.1;evm.model.scaffold28385.21;evm.model.scaffold37677.15;evm.model.scaffold57659.1;evm.model.scaffold5969.7;evm.model.scaffold61233.38;evm.model.scaffold62023.7	BP
GO:0098656	anion transmembrane transport	7	25	0.0066607	evm.model.scaffold26961.1;evm.model.scaffold28385.21;evm.model.scaffold37677.15;evm.model.scaffold57659.1;evm.model.scaffold5969.7;evm.model.scaffold61233.38;evm.model.scaffold62023.7	BP
GO:1903825	organic acid transmembrane transport	7	25	0.0066607	evm.model.scaffold26961.1;evm.model.scaffold28385.21;evm.model.scaffold37677.15;evm.model.scaffold57659.1;evm.model.scaffold5969.7;evm.model.scaffold61233.38;evm.model.scaffold62023.7	BP
GO:0016741	transferase activity, transferring one-carbon groups	27	187	0.00820497	evm.model.scaffold10783.16;evm.model.scaffold14907.16;evm.model.scaffold15543.4;evm.model.scaffold17209.1;evm.model.scaffold17209.2;evm.model.scaffold17209.3;evm.model.scaffold22095.17;evm.model.scaffold22657.27;evm.model.scaffold27665.20;evm.model.scaffold33235.1;evm.model.scaffold34477.1;evm.model.scaffold39649.3;evm.model.scaffold41309.23;evm.model.scaffold41405.119;evm.model.scaffold43873.51;…	MF
GO:0008168	methyltransferase activity	26	179	0.00867883	evm.model.scaffold10783.16;evm.model.scaffold14907.16;evm.model.scaffold15543.4;evm.model.scaffold17209.1;evm.model.scaffold17209.2;evm.model.scaffold17209.3;evm.model.scaffold22095.17;evm.model.scaffold22657.27;evm.model.scaffold27665.20;evm.model.scaffold33235.1;evm.model.scaffold34477.1;evm.model.scaffold39649.3;evm.model.scaffold41309.23;evm.model.scaffold43873.51;evm.model.scaffold44835.32;e…	MF
GO:0048037	cofactor binding	31	227	0.0107793	evm.model.scaffold15849.1;evm.model.scaffold15849.2;evm.model.scaffold17381.17;evm.model.scaffold22483.7;evm.model.scaffold25449.7;evm.model.scaffold27219.36;evm.model.scaffold27219.8;evm.model.scaffold33345.14;evm.model.scaffold34531.83;evm.model.scaffold34929.7;evm.model.scaffold35599.1;evm.model.scaffold40597.1;evm.model.scaffold41405.74;evm.model.scaffold42017.54;evm.model.scaffold45501.17;ev…	MF
GO:0005272	sodium channel activity	8	36	0.0122307	evm.model.scaffold10271.5;evm.model.scaffold19717.4;evm.model.scaffold5387.31;evm.model.scaffold5387.32;evm.model.scaffold5387.79;evm.model.scaffold5387.81;evm.model.scaffold57427.73;evm.model.scaffold64633.46	MF
GO:0044106	cellular amine metabolic process	6	23	0.0168584	evm.model.scaffold25449.7;evm.model.scaffold34929.7;evm.model.scaffold37759.9;evm.model.scaffold60089.4;evm.model.scaffold63091.2;evm.model.scaffold8723.4	BP
GO:0030170	pyridoxal phosphate binding	11	61	0.0176656	evm.model.scaffold25449.7;evm.model.scaffold27219.8;evm.model.scaffold34929.7;evm.model.scaffold35599.1;evm.model.scaffold41405.74;evm.model.scaffold54475.30;evm.model.scaffold55775.1;evm.model.scaffold55943.43;evm.model.scaffold59049.1;evm.model.scaffold64279.1;evm.model.scaffold64377.22	MF
GO:0008194	UDP-glycosyltransferase activity	6	25	0.0199282	evm.model.scaffold11735.7;evm.model.scaffold21411.39;evm.model.scaffold40683.5;evm.model.scaffold48779.10;evm.model.scaffold59261.11;evm.model.scaffold59509.3	MF
GO:0045595	regulation of cell differentiation	3	7	0.0216267	evm.model.scaffold56401.4.1;evm.model.scaffold63187.28;evm.model.scaffold64577.1.2	BP
GO:0006576	cellular biogenic amine metabolic process	5	18	0.0219152	evm.model.scaffold25449.7;evm.model.scaffold34929.7;evm.model.scaffold37759.9;evm.model.scaffold60089.4;evm.model.scaffold63091.2	BP
GO:0017025	TBP-class protein binding	2	3	0.0223531	evm.model.scaffold20823.22;evm.model.scaffold20823.24	MF
GO:0008375	acetylglucosaminyltransferase activity	5	19	0.0224086	evm.model.scaffold11735.7;evm.model.scaffold21411.39;evm.model.scaffold40683.5;evm.model.scaffold48779.10;evm.model.scaffold59261.11	MF
GO:0030054	cell junction	6	23	0.0243973	evm.model.scaffold1989.84;evm.model.scaffold20057.15;evm.model.scaffold20733.30;evm.model.scaffold27287.15;evm.model.scaffold46905.4;evm.model.scaffold46905.8	CC
GO:0045597	positive regulation of cell differentiation	2	3	0.0247652	evm.model.scaffold56401.4.1;evm.model.scaffold64577.1.2	BP
GO:0016491	oxidoreductase activity	97	906	0.0298037	evm.model.scaffold10153.1;evm.model.scaffold11711.1;evm.model.scaffold12367.20;evm.model.scaffold13299.2;evm.model.scaffold14127.19;evm.model.scaffold14657.4;evm.model.scaffold15073.15;evm.model.scaffold15849.1;evm.model.scaffold15849.2;evm.model.scaffold16261.1;evm.model.scaffold16339.4;evm.model.scaffold17381.17;evm.model.scaffold1989.6;evm.model.scaffold20733.77.1;evm.model.scaffold20837.6;evm…	MF
GO:0009308	amine metabolic process	7	34	0.0356507	evm.model.scaffold17381.17;evm.model.scaffold25449.7;evm.model.scaffold34929.7;evm.model.scaffold37759.9;evm.model.scaffold60089.4;evm.model.scaffold63091.2;evm.model.scaffold8723.4	BP
GO:0005342	organic acid transmembrane transporter activity	9	53	0.0427474	evm.model.scaffold26961.1;evm.model.scaffold28385.21;evm.model.scaffold37677.15;evm.model.scaffold40853.29;evm.model.scaffold57659.1;evm.model.scaffold5969.7;evm.model.scaffold61233.38;evm.model.scaffold62023.7;evm.model.scaffold63423.33	MF
GO:0008514	organic anion transmembrane transporter activity	9	53	0.0427474	evm.model.scaffold26961.1;evm.model.scaffold28385.21;evm.model.scaffold37677.15;evm.model.scaffold40853.29;evm.model.scaffold57659.1;evm.model.scaffold5969.7;evm.model.scaffold61233.38;evm.model.scaffold62023.7;evm.model.scaffold63423.33	MF
GO:0046943	carboxylic acid transmembrane transporter activity	9	53	0.0427474	evm.model.scaffold26961.1;evm.model.scaffold28385.21;evm.model.scaffold37677.15;evm.model.scaffold40853.29;evm.model.scaffold57659.1;evm.model.scaffold5969.7;evm.model.scaffold61233.38;evm.model.scaffold62023.7;evm.model.scaffold63423.33	MF
GO:1901135	carbohydrate derivative metabolic process	53	447	0.0428382	evm.model.scaffold10817.7;evm.model.scaffold1989.120;evm.model.scaffold20445.1;evm.model.scaffold21411.39;evm.model.scaffold24991.17;evm.model.scaffold24991.21;evm.model.scaffold26237.23;evm.model.scaffold30559.17;evm.model.scaffold30559.8;evm.model.scaffold33565.68;evm.model.scaffold34397.6;evm.model.scaffold37759.7;evm.model.scaffold37759.8;evm.model.scaffold38703.10;evm.model.scaffold38703.11;…	BP
GO:0008417	fucosyltransferase activity	13	87	0.0435949	evm.model.scaffold1989.120;evm.model.scaffold20445.1;evm.model.scaffold30559.17;evm.model.scaffold30559.8;evm.model.scaffold34397.6;evm.model.scaffold48227.178;evm.model.scaffold58607.3;evm.model.scaffold60269.34;evm.model.scaffold63447.10;evm.model.scaffold63447.8;evm.model.scaffold63447.9;evm.model.scaffold63585.1;evm.model.scaffold64923.6	MF
GO:0015849	organic acid transport	9	51	0.045741	evm.model.scaffold26961.1;evm.model.scaffold28385.21;evm.model.scaffold37677.15;evm.model.scaffold40853.29;evm.model.scaffold57659.1;evm.model.scaffold5969.7;evm.model.scaffold61233.38;evm.model.scaffold62023.7;evm.model.scaffold63423.33	BP
GO:0046942	carboxylic acid transport	9	51	0.045741	evm.model.scaffold26961.1;evm.model.scaffold28385.21;evm.model.scaffold37677.15;evm.model.scaffold40853.29;evm.model.scaffold57659.1;evm.model.scaffold5969.7;evm.model.scaffold61233.38;evm.model.scaffold62023.7;evm.model.scaffold63423.33	BP
GO:0005231	excitatory extracellular ligand-gated ion channel activity	10	62	0.0460281	evm.model.scaffold32503.10;evm.model.scaffold3799.10;evm.model.scaffold39875.45;evm.model.scaffold42039.19;evm.model.scaffold50417.2;evm.model.scaffold56385.3;evm.model.scaffold56401.10;evm.model.scaffold58553.6;evm.model.scaffold60899.110;evm.model.scaffold65019.5	MF
GO:0002237	response to molecule of bacterial origin	2	4	0.0464628	evm.model.scaffold1527.3;evm.model.scaffold64577.1.2	BP
GO:0002253	activation of immune response	2	4	0.0464628	evm.model.scaffold1527.3;evm.model.scaffold64577.1.2	BP
GO:0002684	positive regulation of immune system process	2	4	0.0464628	evm.model.scaffold1527.3;evm.model.scaffold64577.1.2	BP
GO:0002757	immune response-activating signal transduction	2	4	0.0464628	evm.model.scaffold1527.3;evm.model.scaffold64577.1.2	BP
GO:0002764	immune response-regulating signaling pathway	2	4	0.0464628	evm.model.scaffold1527.3;evm.model.scaffold64577.1.2	BP
GO:0009617	response to bacterium	2	4	0.0464628	evm.model.scaffold1527.3;evm.model.scaffold64577.1.2	BP
GO:0016539	intein-mediated protein splicing	2	4	0.0464628	evm.model.scaffold62689.6;evm.model.scaffold62689.7	BP
GO:0030908	protein splicing	2	4	0.0464628	evm.model.scaffold62689.6;evm.model.scaffold62689.7	BP
GO:0050776	regulation of immune response	2	4	0.0464628	evm.model.scaffold1527.3;evm.model.scaffold64577.1.2	BP
GO:0050778	positive regulation of immune response	2	4	0.0464628	evm.model.scaffold1527.3;evm.model.scaffold64577.1.2	BP
GO:0004499	N,N-dimethylaniline monooxygenase activity	5	23	0.0482921	evm.model.scaffold22483.7;evm.model.scaffold45501.17;evm.model.scaffold53111.16;evm.model.scaffold53709.3;evm.model.scaffold62173.43	MF

## Sheet: KEGG_M1
Table S6b. KEGG analysis of M1
KEGG_A_class	KEGG_B_class	Pathway	Pathway ID	Genes	Out	All	P value
Organismal Systems	Sensory system	Phototransduction	ko04744	evm.model.scaffold668871.1;evm.model.scaffold61813.18;evm.model.scaffold39461.4;evm.model.scaffold39461.8;evm.model.scaffold39461.6;evm.model.scaffold39461.5;evm.model.scaffold39461.7;evm.model.scaffold64813.48;evm.model.scaffold60269.108;evm.model.scaffold45749.4;evm.model.scaffold44543.3;evm.model.scaffold17615.20;evm.model.scaffold64111.5;evm.model.scaffold721673.1;evm.model.scaffold59847.20;e…	28	85	6.88254e-11
Environmental Information Processing	Signal transduction	MAPK signaling pathway - plant	ko04016	evm.model.scaffold668871.1;evm.model.scaffold41531.17;evm.model.scaffold668081.1;evm.model.scaffold61813.18;evm.model.scaffold39461.4;evm.model.scaffold39461.8;evm.model.scaffold39461.6;evm.model.scaffold39461.5;evm.model.scaffold39461.7;evm.model.scaffold53111.9;evm.model.scaffold50981.6;evm.model.scaffold44543.3;evm.model.scaffold41509.34;evm.model.scaffold17615.20;evm.model.scaffold64111.5;evm…	30	98	1.1399e-10
Organismal Systems	Sensory system	Olfactory transduction	ko04740	evm.model.scaffold668871.1;evm.model.scaffold61813.18;evm.model.scaffold39461.4;evm.model.scaffold39461.8;evm.model.scaffold39461.6;evm.model.scaffold39461.5;evm.model.scaffold39461.7;evm.model.scaffold44543.3;evm.model.scaffold17615.20;evm.model.scaffold64111.5;evm.model.scaffold61389.23.1;evm.model.scaffold493.20;evm.model.scaffold721673.1;evm.model.scaffold59847.20;evm.model.scaffold54573.10;e…	30	118	1.52054e-08
Organismal Systems	Environmental adaptation	Plant-pathogen interaction	ko04626	evm.model.scaffold668871.1;evm.model.scaffold41531.17;evm.model.scaffold61813.18;evm.model.scaffold39461.4;evm.model.scaffold39461.8;evm.model.scaffold39461.6;evm.model.scaffold39461.5;evm.model.scaffold39461.7;evm.model.scaffold53111.9;evm.model.scaffold50981.6;evm.model.scaffold44543.3;evm.model.scaffold41509.34;evm.model.scaffold17615.20;evm.model.scaffold64111.5;evm.model.scaffold721673.1;evm…	30	126	7.58059e-08
Organismal Systems	Nervous system	Long-term potentiation	ko04720	evm.model.scaffold8291.10;evm.model.scaffold668871.1;evm.model.scaffold62249.5;evm.model.scaffold61813.18;evm.model.scaffold39461.4;evm.model.scaffold39461.8;evm.model.scaffold39461.6;evm.model.scaffold39461.5;evm.model.scaffold39461.7;evm.model.scaffold60899.110;evm.model.scaffold44543.3;evm.model.scaffold17615.20;evm.model.scaffold64111.5;evm.model.scaffold55665.18;evm.model.scaffold721673.1;ev…	31	134	9.34187e-08
Organismal Systems	Endocrine system	Renin secretion	ko04924	evm.model.scaffold47297.42;evm.model.scaffold668871.1;evm.model.scaffold63423.26;evm.model.scaffold62249.5;evm.model.scaffold29627.8;evm.model.scaffold61813.18;evm.model.scaffold39461.4;evm.model.scaffold39461.8;evm.model.scaffold39461.6;evm.model.scaffold39461.5;evm.model.scaffold39461.7;evm.model.scaffold46769.17;evm.model.scaffold54597.4;evm.model.scaffold59867.2;evm.model.scaffold64439.41;evm…	37	186	3.49137e-07
Environmental Information Processing	Signaling molecules and interaction	Neuroactive ligand-receptor interaction	ko04080	evm.model.scaffold15767.21;evm.model.scaffold15767.16;evm.model.scaffold15767.22;evm.model.scaffold15767.20;evm.model.scaffold15767.23;evm.model.scaffold55807.15;evm.model.scaffold25757.1;evm.model.scaffold59135.4;evm.model.scaffold14657.16;evm.model.scaffold48689.2;evm.model.scaffold17795.49;evm.model.scaffold34667.10;evm.model.scaffold27609.9;evm.model.scaffold16271.27;evm.model.scaffold49603.1…	80	573	1.47617e-06
Environmental Information Processing	Signal transduction	Calcium signaling pathway	ko04020	evm.model.scaffold61259.44;evm.model.scaffold15767.22;evm.model.scaffold55807.15;evm.model.scaffold48689.2;evm.model.scaffold668871.1;evm.model.scaffold49603.1;evm.model.scaffold45253.16;evm.model.scaffold48685.2;evm.model.scaffold62249.5;evm.model.scaffold20557.1;evm.model.scaffold61813.18;evm.model.scaffold39461.4;evm.model.scaffold39461.8;evm.model.scaffold39461.6;evm.model.scaffold39461.5;evm…	55	356	3.46603e-06
Organismal Systems	Endocrine system	Melanogenesis	ko04916	evm.model.scaffold14657.4;evm.model.scaffold8291.10;evm.model.scaffold668871.1;evm.model.scaffold61813.18;evm.model.scaffold39461.4;evm.model.scaffold39461.8;evm.model.scaffold39461.6;evm.model.scaffold39461.5;evm.model.scaffold39461.7;evm.model.scaffold231.44;evm.model.scaffold63917.2;evm.model.scaffold721167.1;evm.model.scaffold44543.3;evm.model.scaffold17615.20;evm.model.scaffold64111.5;evm.mo…	32	165	3.79424e-06
Organismal Systems	Digestive system	Vitamin digestion and absorption	ko04977	evm.model.scaffold4367.4;evm.model.scaffold4367.1;evm.model.scaffold17795.61;evm.model.scaffold52131.25;evm.model.scaffold52131.26;evm.model.scaffold27665.9;evm.model.scaffold64861.5;evm.model.scaffold64861.7;evm.model.scaffold63739.13;evm.model.scaffold63739.12;evm.model.scaffold10271.27.1;evm.model.scaffold12367.6;evm.model.scaffold64061.17;evm.model.scaffold64061.18;evm.model.scaffold24555.1;e…	32	166	4.33837e-06
Organismal Systems	Sensory system	Inflammatory mediator regulation of TRP channels	ko04750	evm.model.scaffold55807.21;evm.model.scaffold5387.32;evm.model.scaffold668871.1;evm.model.scaffold62249.5;evm.model.scaffold61813.18;evm.model.scaffold39461.4;evm.model.scaffold39461.8;evm.model.scaffold39461.6;evm.model.scaffold39461.5;evm.model.scaffold39461.7;evm.model.scaffold42017.46;evm.model.scaffold54597.4;evm.model.scaffold63929.40;evm.model.scaffold54371.16_evm.model.scaffold54371.20;ev…	35	192	5.84716e-06
Organismal Systems	Sensory system	Phototransduction - fly	ko04745	evm.model.scaffold668871.1;evm.model.scaffold62249.5;evm.model.scaffold61813.18;evm.model.scaffold39461.4;evm.model.scaffold39461.8;evm.model.scaffold39461.6;evm.model.scaffold39461.5;evm.model.scaffold39461.7;evm.model.scaffold44543.3;evm.model.scaffold17615.20;evm.model.scaffold64111.5;evm.model.scaffold721673.1;evm.model.scaffold59847.20;evm.model.scaffold54573.10;evm.model.scaffold54573.22;ev…	26	124	7.05621e-06
Organismal Systems	Endocrine system	Glucagon signaling pathway	ko04922	evm.model.scaffold8291.10;evm.model.scaffold668871.1;evm.model.scaffold62249.5;evm.model.scaffold61813.18;evm.model.scaffold39461.4;evm.model.scaffold39461.8;evm.model.scaffold39461.6;evm.model.scaffold39461.5;evm.model.scaffold39461.7;evm.model.scaffold40721.4;evm.model.scaffold44543.3;evm.model.scaffold17615.20;evm.model.scaffold64111.5;evm.model.scaffold723969.1;evm.model.scaffold55665.18;evm.…	32	170	7.31205e-06
Organismal Systems	Environmental adaptation	Circadian entrainment	ko04713	evm.model.scaffold668871.1;evm.model.scaffold34667.10;evm.model.scaffold62249.5;evm.model.scaffold61813.18;evm.model.scaffold39461.4;evm.model.scaffold39461.8;evm.model.scaffold39461.6;evm.model.scaffold39461.5;evm.model.scaffold39461.7;evm.model.scaffold60899.110;evm.model.scaffold34531.72.1;evm.model.scaffold721167.1;evm.model.scaffold44543.3;evm.model.scaffold17615.20;evm.model.scaffold64111.5…	31	164	9.26736e-06
Metabolism	Glycan biosynthesis and metabolism	Glycosaminoglycan biosynthesis - chondroitin sulfate / dermatan sulfate	ko00532	evm.model.scaffold59509.3;evm.model.scaffold50109.13;evm.model.scaffold20999.22;evm.model.scaffold63739.21;evm.model.scaffold12367.31;evm.model.scaffold57527.48;evm.model.scaffold47275.16;evm.model.scaffold54313.9;evm.model.scaffold14067.10.1;evm.model.scaffold15027.45;evm.model.scaffold15027.46;evm.model.scaffold15027.47;evm.model.scaffold17339.8;evm.model.scaffold29623.23;evm.model.scaffold5128…	21	90	9.45339e-06
Organismal Systems	Immune system	C-type lectin receptor signaling pathway	ko04625	evm.model.scaffold55807.21;evm.model.scaffold668871.1;evm.model.scaffold62249.5;evm.model.scaffold61813.18;evm.model.scaffold39461.4;evm.model.scaffold39461.8;evm.model.scaffold39461.6;evm.model.scaffold39461.5;evm.model.scaffold39461.7;evm.model.scaffold65017.31;evm.model.scaffold54371.16_evm.model.scaffold54371.20;evm.model.scaffold44543.3;evm.model.scaffold17615.20;evm.model.scaffold64111.5;ev…	34	194	1.89057e-05
Organismal Systems	Development	Dorso-ventral axis formation	ko04320	evm.model.scaffold62515.2;evm.model.scaffold62741.1;evm.model.scaffold47297.53;evm.model.scaffold52131.8;evm.model.scaffold45253.23;evm.model.scaffold4787.7;evm.model.scaffold725531.1;evm.model.scaffold63651.49;evm.model.scaffold7631.11;evm.model.scaffold53289.1;evm.model.scaffold49013.5;evm.model.scaffold37759.7;evm.model.scaffold37759.8;evm.model.scaffold64243.17;evm.model.scaffold64243.15;evm.…	27	139	2.07413e-05
Organismal Systems	Endocrine system	GnRH signaling pathway	ko04912	evm.model.scaffold55807.21;evm.model.scaffold668871.1;evm.model.scaffold62249.5;evm.model.scaffold61813.18;evm.model.scaffold39461.4;evm.model.scaffold39461.8;evm.model.scaffold39461.6;evm.model.scaffold39461.5;evm.model.scaffold39461.7;evm.model.scaffold50077.19;evm.model.scaffold49013.5;evm.model.scaffold44543.3;evm.model.scaffold17615.20;evm.model.scaffold64111.5;evm.model.scaffold721673.1;evm…	30	166	3.17016e-05
Organismal Systems	Nervous system	Dopaminergic synapse	ko04728	evm.model.scaffold668871.1;evm.model.scaffold62249.5;evm.model.scaffold61813.18;evm.model.scaffold39461.4;evm.model.scaffold39461.8;evm.model.scaffold39461.6;evm.model.scaffold39461.5;evm.model.scaffold39461.7;evm.model.scaffold20733.77.1;evm.model.scaffold60899.110;evm.model.scaffold721167.1;evm.model.scaffold44543.3;evm.model.scaffold17615.20;evm.model.scaffold64111.5;evm.model.scaffold721673.1…	31	178	4.93937e-05
Environmental Information Processing	Signal transduction	Apelin signaling pathway	ko04371	evm.model.scaffold61259.44;evm.model.scaffold668871.1;evm.model.scaffold58169.3;evm.model.scaffold48685.2;evm.model.scaffold62249.5;evm.model.scaffold61813.18;evm.model.scaffold39461.4;evm.model.scaffold39461.8;evm.model.scaffold39461.6;evm.model.scaffold39461.5;evm.model.scaffold39461.7;evm.model.scaffold726359.1;evm.model.scaffold5911.2;evm.model.scaffold44543.3;evm.model.scaffold17615.20;evm.m…	39	249	6.68865e-05
Organismal Systems	Circulatory system	Vascular smooth muscle contraction	ko04270	evm.model.scaffold61259.44;evm.model.scaffold47297.42;evm.model.scaffold668871.1;evm.model.scaffold48685.2;evm.model.scaffold62249.5;evm.model.scaffold29627.8;evm.model.scaffold61813.18;evm.model.scaffold39461.4;evm.model.scaffold39461.8;evm.model.scaffold39461.6;evm.model.scaffold39461.5;evm.model.scaffold39461.7;evm.model.scaffold726359.1;evm.model.scaffold24555.12;evm.model.scaffold5911.2;evm.…	43	285	7.08191e-05
Organismal Systems	Endocrine system	Aldosterone synthesis and secretion	ko04925	evm.model.scaffold47297.42;evm.model.scaffold668871.1;evm.model.scaffold62249.5;evm.model.scaffold29627.8;evm.model.scaffold61813.18;evm.model.scaffold39461.4;evm.model.scaffold39461.8;evm.model.scaffold39461.6;evm.model.scaffold39461.5;evm.model.scaffold39461.7;evm.model.scaffold57427.26;evm.model.scaffold64439.41;evm.model.scaffold44543.3;evm.model.scaffold17615.20;evm.model.scaffold64111.5;evm…	31	182	7.62453e-05
Organismal Systems	Endocrine system	Estrogen signaling pathway	ko04915	evm.model.scaffold55807.21;evm.model.scaffold668871.1;evm.model.scaffold62249.5;evm.model.scaffold61813.18;evm.model.scaffold39461.4;evm.model.scaffold39461.8;evm.model.scaffold39461.6;evm.model.scaffold39461.5;evm.model.scaffold39461.7;evm.model.scaffold49013.5;evm.model.scaffold35963.9;evm.model.scaffold721167.1;evm.model.scaffold54371.16_evm.model.scaffold54371.20;evm.model.scaffold44543.3;evm…	31	188	0.000141466
Environmental Information Processing	Signal transduction	cGMP - PKG signaling pathway	ko04022	evm.model.scaffold61259.44;evm.model.scaffold47297.42;evm.model.scaffold668871.1;evm.model.scaffold16271.27;evm.model.scaffold48685.2;evm.model.scaffold62249.5;evm.model.scaffold29627.8;evm.model.scaffold61813.18;evm.model.scaffold39461.4;evm.model.scaffold39461.8;evm.model.scaffold39461.6;evm.model.scaffold39461.5;evm.model.scaffold39461.7;evm.model.scaffold726359.1;evm.model.scaffold5911.2;evm.…	47	332	0.000160999
Environmental Information Processing	Signal transduction	cAMP signaling pathway	ko04024	evm.model.scaffold8291.10;evm.model.scaffold48689.2;evm.model.scaffold47297.42;evm.model.scaffold668871.1;evm.model.scaffold29627.8;evm.model.scaffold61813.18;evm.model.scaffold39461.4;evm.model.scaffold39461.8;evm.model.scaffold39461.6;evm.model.scaffold39461.5;evm.model.scaffold39461.7;evm.model.scaffold63613.40;evm.model.scaffold43873.39;evm.model.scaffold60899.110;evm.model.scaffold1.22;evm.m…	48	350	0.000293935
Organismal Systems	Endocrine system	Oxytocin signaling pathway	ko04921	evm.model.scaffold61259.44;evm.model.scaffold55807.21;evm.model.scaffold47297.42;evm.model.scaffold668871.1;evm.model.scaffold11121.18;evm.model.scaffold48685.2;evm.model.scaffold62249.5;evm.model.scaffold29627.8;evm.model.scaffold61813.18;evm.model.scaffold39461.4;evm.model.scaffold39461.8;evm.model.scaffold39461.6;evm.model.scaffold39461.5;evm.model.scaffold39461.7;evm.model.scaffold726359.1;ev…	47	343	0.000345418
Cellular Processes	Cell growth and death	Oocyte meiosis	ko04114	evm.model.scaffold668871.1;evm.model.scaffold62249.5;evm.model.scaffold61813.18;evm.model.scaffold39461.4;evm.model.scaffold39461.8;evm.model.scaffold39461.6;evm.model.scaffold39461.5;evm.model.scaffold39461.7;evm.model.scaffold44543.3;evm.model.scaffold17615.20;evm.model.scaffold64111.5;evm.model.scaffold55665.18;evm.model.scaffold721673.1;evm.model.scaffold59847.20;evm.model.scaffold54573.10;ev…	29	182	0.000414777
Organismal Systems	Digestive system	Gastric acid secretion	ko04971	evm.model.scaffold61259.44;evm.model.scaffold668871.1;evm.model.scaffold48685.2;evm.model.scaffold62249.5;evm.model.scaffold61813.18;evm.model.scaffold39461.4;evm.model.scaffold39461.8;evm.model.scaffold39461.6;evm.model.scaffold39461.5;evm.model.scaffold39461.7;evm.model.scaffold726359.1;evm.model.scaffold5911.2;evm.model.scaffold44543.3;evm.model.scaffold17615.20;evm.model.scaffold35989.52;evm.…	35	241	0.000668966
Environmental Information Processing	Signal transduction	Ras signaling pathway	ko04014	evm.model.scaffold60745.38;evm.model.scaffold668871.1;evm.model.scaffold63739.52.1;evm.model.scaffold61813.18;evm.model.scaffold39461.4;evm.model.scaffold39461.8;evm.model.scaffold39461.6;evm.model.scaffold39461.5;evm.model.scaffold39461.7;evm.model.scaffold11107.14;evm.model.scaffold30013.15;evm.model.scaffold60899.110;evm.model.scaffold49013.5;evm.model.scaffold51229.1;evm.model.scaffold24287.4…	37	262	0.00081367
Organismal Systems	Digestive system	Salivary secretion	ko04970	evm.model.scaffold5207.1;evm.model.scaffold668871.1;evm.model.scaffold63423.29;evm.model.scaffold62249.5;evm.model.scaffold46087.19;evm.model.scaffold61813.18;evm.model.scaffold39461.4;evm.model.scaffold39461.8;evm.model.scaffold39461.6;evm.model.scaffold39461.5;evm.model.scaffold39461.7;evm.model.scaffold44701.5;evm.model.scaffold47927.2;evm.model.scaffold19711.19;evm.model.scaffold24991.17;evm.…	45	339	0.000906958
Organismal Systems	Nervous system	Neurotrophin signaling pathway	ko04722	evm.model.scaffold668871.1;evm.model.scaffold64577.1.2;evm.model.scaffold61813.18;evm.model.scaffold39461.4;evm.model.scaffold39461.8;evm.model.scaffold39461.6;evm.model.scaffold39461.5;evm.model.scaffold39461.7;evm.model.scaffold61403.4;evm.model.scaffold54371.16_evm.model.scaffold54371.20;evm.model.scaffold44543.3;evm.model.scaffold17615.20;evm.model.scaffold64111.5;evm.model.scaffold721673.1;e…	31	210	0.00101054
Organismal Systems	Nervous system	Cholinergic synapse	ko04725	evm.model.scaffold15767.21;evm.model.scaffold15767.16;evm.model.scaffold15767.22;evm.model.scaffold14657.16;evm.model.scaffold61527.16;evm.model.scaffold61527.17;evm.model.scaffold61527.13.1;evm.model.scaffold62249.5;evm.model.scaffold34247.3;evm.model.scaffold63613.40;evm.model.scaffold63915.14;evm.model.scaffold63915.15;evm.model.scaffold57527.28;evm.model.scaffold63483.55;evm.model.scaffold634…	27	176	0.00116739
Environmental Information Processing	Signal transduction	Phosphatidylinositol signaling system	ko04070	evm.model.scaffold668871.1;evm.model.scaffold62249.5;evm.model.scaffold61813.18;evm.model.scaffold39461.4;evm.model.scaffold39461.8;evm.model.scaffold39461.6;evm.model.scaffold39461.5;evm.model.scaffold39461.7;evm.model.scaffold60969.11;evm.model.scaffold54371.16_evm.model.scaffold54371.20;evm.model.scaffold44543.3;evm.model.scaffold17615.20;evm.model.scaffold64111.5;evm.model.scaffold721673.1;ev…	29	195	0.00128806
Cellular Processes	Cell growth and death	Cellular senescence	ko04218	evm.model.scaffold668871.1;evm.model.scaffold62249.5;evm.model.scaffold61813.18;evm.model.scaffold39461.4;evm.model.scaffold39461.8;evm.model.scaffold39461.6;evm.model.scaffold39461.5;evm.model.scaffold39461.7;evm.model.scaffold42017.46;evm.model.scaffold14907.10;evm.model.scaffold54371.16_evm.model.scaffold54371.20;evm.model.scaffold44543.3;evm.model.scaffold17615.20;evm.model.scaffold64111.5;ev…	32	228	0.00196927
Organismal Systems	Endocrine system	Insulin signaling pathway	ko04910	evm.model.scaffold668871.1;evm.model.scaffold61813.18;evm.model.scaffold39461.4;evm.model.scaffold39461.8;evm.model.scaffold39461.6;evm.model.scaffold39461.5;evm.model.scaffold39461.7;evm.model.scaffold34531.32;evm.model.scaffold54371.16_evm.model.scaffold54371.20;evm.model.scaffold44543.3;evm.model.scaffold17615.20;evm.model.scaffold64111.5;evm.model.scaffold723969.1;evm.model.scaffold721673.1;e…	31	220	0.00215725
Metabolism	Amino acid metabolism	Glycine, serine and threonine metabolism	ko00260	evm.model.scaffold15849.2;evm.model.scaffold15849.1;evm.model.scaffold41405.119;evm.model.scaffold17381.17;evm.model.scaffold33345.14;evm.model.scaffold43873.51;evm.model.scaffold16261.1;evm.model.scaffold34531.108;evm.model.scaffold34531.15;evm.model.scaffold34531.105;evm.model.scaffold49503.8;evm.model.scaffold49503.9;evm.model.scaffold49503.7;evm.model.scaffold60661.26;evm.model.scaffold60661.…	19	117	0.00312175
Environmental Information Processing	Signal transduction	Rap1 signaling pathway	ko04015	evm.model.scaffold55807.21;evm.model.scaffold60745.38;evm.model.scaffold668871.1;evm.model.scaffold63739.52.1;evm.model.scaffold61813.18;evm.model.scaffold39461.4;evm.model.scaffold39461.8;evm.model.scaffold39461.6;evm.model.scaffold39461.5;evm.model.scaffold39461.7;evm.model.scaffold63613.36;evm.model.scaffold11107.14;evm.model.scaffold30013.15;evm.model.scaffold60899.110;evm.model.scaffold49013…	37	284	0.00344689
Organismal Systems	Circulatory system	Adrenergic signaling in cardiomyocytes	ko04261	evm.model.scaffold668871.1;evm.model.scaffold11121.18;evm.model.scaffold61813.18;evm.model.scaffold39461.4;evm.model.scaffold39461.8;evm.model.scaffold39461.6;evm.model.scaffold39461.5;evm.model.scaffold39461.7;evm.model.scaffold22555.2;evm.model.scaffold44543.3;evm.model.scaffold17615.20;evm.model.scaffold64111.5;evm.model.scaffold61389.23.1;evm.model.scaffold721673.1;evm.model.scaffold59847.20;…	29	214	0.00519694
Environmental Information Processing	Signal transduction	Plant hormone signal transduction	ko04075	evm.model.scaffold41531.17;evm.model.scaffold668081.1;evm.model.scaffold53111.9;evm.model.scaffold50981.6;evm.model.scaffold41509.34	5	15	0.00558109
Metabolism	Metabolism of cofactors and vitamins	Folate biosynthesis	ko00790	evm.model.scaffold64101.24;evm.model.scaffold62689.5;evm.model.scaffold62689.7;evm.model.scaffold62689.6;evm.model.scaffold62689.1;evm.model.scaffold59725.2;evm.model.scaffold20733.77.1;evm.model.scaffold32099.21;evm.model.scaffold58949.6;evm.model.scaffold28385.72;evm.model.scaffold30351.1;evm.model.scaffold55943.4;evm.model.scaffold2555.6;evm.model.scaffold61185.11;evm.model.scaffold35599.1	15	90	0.00637885
Metabolism	Glycan biosynthesis and metabolism	Glycosphingolipid biosynthesis - lacto and neolacto series	ko00601	evm.model.scaffold59261.11;evm.model.scaffold11735.7;evm.model.scaffold58505.24;evm.model.scaffold48227.178;evm.model.scaffold20345.35;evm.model.scaffold40683.5;evm.model.scaffold55319.73;evm.model.scaffold57483.17;evm.model.scaffold64923.6;evm.model.scaffold38703.9;evm.model.scaffold48779.10;evm.model.scaffold58607.3;evm.model.scaffold10817.7;evm.model.scaffold44437.1	14	89	0.0135602
Metabolism	Metabolism of other amino acids	Cyanoamino acid metabolism	ko00460	evm.model.scaffold41405.119;evm.model.scaffold52675.98;evm.model.scaffold52675.94;evm.model.scaffold62143.13	4	14	0.0234041
Metabolism	Amino acid metabolism	Lysine biosynthesis	ko00300	evm.model.scaffold55775.1;evm.model.scaffold54475.30;evm.model.scaffold64279.1	3	9	0.0320498
Metabolism	Glycan biosynthesis and metabolism	Glycosaminoglycan biosynthesis - keratan sulfate	ko00533	evm.model.scaffold59261.11;evm.model.scaffold43745.4;evm.model.scaffold14665.3;evm.model.scaffold20345.35;evm.model.scaffold10699.50;evm.model.scaffold52871.65;evm.model.scaffold64751.15;evm.model.scaffold4745.36	8	47	0.0363128
Metabolism	Lipid metabolism	Synthesis and degradation of ketone bodies	ko00072	evm.model.scaffold12367.20;evm.model.scaffold64623.12;evm.model.scaffold60661.10;evm.model.scaffold14127.19;evm.model.scaffold56401.10	5	25	0.0498662
