# Supplementary material for: Comparative Analyses of Dynamic Transcriptome Profile of Heart Highlight the Key Response Genes for Heat Stress in Zhikong Scallop Chlamys farreri
Source: Antioxidants (Basel). 2024 Oct 10;13(10):1217. doi: 10.3390/antiox13101217 (PMC11505284; doi:10.3390/antiox13101217)
Supplement: Supplementary file 1 [file antioxidants-13-01217-s001.zip › Table S7.xlsx]

## Sheet: GO-M2
Table S7a. GO analysis of M2
GO ID	Description	Out	All	P value	Genes	GO Category
GO:0044430	cytoskeletal part	62	195	5.74837e-18	evm.model.scaffold1989.169.1;evm.model.scaffold21081.21;evm.model.scaffold2335.11;evm.model.scaffold24507.14;evm.model.scaffold26009.7;evm.model.scaffold27281.23;evm.model.scaffold28019.8;evm.model.scaffold28539.17;evm.model.scaffold34169.4;evm.model.scaffold34235.37;evm.model.scaffold34635.4;evm.model.scaffold35989.43;evm.model.scaffold36833.34;evm.model.scaffold36841.8;evm.model.scaffold37027.1…	CC
GO:0005856	cytoskeleton	68	242	1.85189e-16	evm.model.scaffold10271.10;evm.model.scaffold12629.21_evm.model.scaffold12629.22;evm.model.scaffold15883.1;evm.model.scaffold1989.169.1;evm.model.scaffold21081.21;evm.model.scaffold2335.11;evm.model.scaffold24507.14;evm.model.scaffold26009.7;evm.model.scaffold27281.23;evm.model.scaffold28019.8;evm.model.scaffold28539.17;evm.model.scaffold34169.4;evm.model.scaffold34235.37;evm.model.scaffold34635.…	CC
GO:0005515	protein binding	572	3858	3.43719e-16	evm.model.scaffold10029.5;evm.model.scaffold1011.7;evm.model.scaffold10271.28;evm.model.scaffold10415.15;evm.model.scaffold11121.10;evm.model.scaffold11121.44;evm.model.scaffold11157.9;evm.model.scaffold11307.2;evm.model.scaffold11733.10;evm.model.scaffold11985.1;evm.model.scaffold12119.3;evm.model.scaffold12413.2;evm.model.scaffold12611.14;evm.model.scaffold13175.3;evm.model.scaffold13457.4;evm.…	MF
GO:0015630	microtubule cytoskeleton	50	158	1.47058e-14	evm.model.scaffold1989.169.1;evm.model.scaffold2335.11;evm.model.scaffold24507.14;evm.model.scaffold26009.7;evm.model.scaffold27281.23;evm.model.scaffold28019.8;evm.model.scaffold34169.4;evm.model.scaffold34235.37;evm.model.scaffold34635.4;evm.model.scaffold37027.14;evm.model.scaffold37297.4;evm.model.scaffold3743.51;evm.model.scaffold38817.5;evm.model.scaffold42195.10_evm.model.scaffold42195.11_…	CC
GO:0007017	microtubule-based process	53	168	3.18555e-14	evm.model.scaffold1989.169.1;evm.model.scaffold19911.12;evm.model.scaffold2335.11;evm.model.scaffold24507.14;evm.model.scaffold26009.7;evm.model.scaffold27281.23;evm.model.scaffold28019.12;evm.model.scaffold34235.37;evm.model.scaffold34635.4;evm.model.scaffold37027.14;evm.model.scaffold37297.4;evm.model.scaffold3743.51;evm.model.scaffold38747.37;evm.model.scaffold42195.10_evm.model.scaffold42195.…	BP
GO:0006928	movement of cell or subcellular component	36	88	6.49946e-14	evm.model.scaffold1989.169.1;evm.model.scaffold19911.12;evm.model.scaffold22657.25;evm.model.scaffold24507.14;evm.model.scaffold26009.7;evm.model.scaffold27281.23;evm.model.scaffold34235.37;evm.model.scaffold34635.4;evm.model.scaffold37027.14;evm.model.scaffold37297.4;evm.model.scaffold3743.51;evm.model.scaffold3959.5;evm.model.scaffold43873.23;evm.model.scaffold47.8;evm.model.scaffold47297.77;ev…	BP
GO:0007018	microtubule-based movement	34	83	3.11547e-13	evm.model.scaffold1989.169.1;evm.model.scaffold19911.12;evm.model.scaffold24507.14;evm.model.scaffold26009.7;evm.model.scaffold27281.23;evm.model.scaffold34235.37;evm.model.scaffold34635.4;evm.model.scaffold37027.14;evm.model.scaffold37297.4;evm.model.scaffold3743.51;evm.model.scaffold43873.23;evm.model.scaffold47.8;evm.model.scaffold47297.77;evm.model.scaffold47691.30.4;evm.model.scaffold48295.3…	BP
GO:0003774	motor activity	40	103	4.06242e-13	evm.model.scaffold1989.169.1;evm.model.scaffold19911.12;evm.model.scaffold21081.21;evm.model.scaffold24507.14;evm.model.scaffold26009.7;evm.model.scaffold27281.23;evm.model.scaffold34235.37;evm.model.scaffold34635.4;evm.model.scaffold35989.43;evm.model.scaffold36833.34;evm.model.scaffold36841.8;evm.model.scaffold37027.14;evm.model.scaffold37297.4;evm.model.scaffold3743.51;evm.model.scaffold43873.…	MF
GO:0003777	microtubule motor activity	33	80	6.50239e-12	evm.model.scaffold1989.169.1;evm.model.scaffold19911.12;evm.model.scaffold24507.14;evm.model.scaffold26009.7;evm.model.scaffold27281.23;evm.model.scaffold34235.37;evm.model.scaffold34635.4;evm.model.scaffold37027.14;evm.model.scaffold37297.4;evm.model.scaffold3743.51;evm.model.scaffold43873.23;evm.model.scaffold47.8;evm.model.scaffold47297.77;evm.model.scaffold47691.30.4;evm.model.scaffold48295.3…	MF
GO:0030286	dynein complex	16	23	9.1888e-12	evm.model.scaffold1989.169.1;evm.model.scaffold24507.14;evm.model.scaffold27281.23;evm.model.scaffold34635.4;evm.model.scaffold47.8;evm.model.scaffold47297.77;evm.model.scaffold48295.38;evm.model.scaffold50279.8;evm.model.scaffold52131.10;evm.model.scaffold59337.30;evm.model.scaffold64797.2;evm.model.scaffold64965.1;evm.model.scaffold714291.1;evm.model.scaffold725661.1;evm.model.scaffold726511.1;…	CC
GO:0005488	binding	1021	8034	1.41362e-11	evm.model.scaffold1.1;evm.model.scaffold10029.5;evm.model.scaffold1011.7;evm.model.scaffold10271.28;evm.model.scaffold10415.15;evm.model.scaffold10677.22;evm.model.scaffold10719.22;evm.model.scaffold10783.3;evm.model.scaffold10839.1;evm.model.scaffold10839.13;evm.model.scaffold10839.14;evm.model.scaffold11121.10;evm.model.scaffold11121.44;evm.model.scaffold11157.9;evm.model.scaffold11307.2;evm.mo…	MF
GO:0005875	microtubule associated complex	32	92	6.18896e-11	evm.model.scaffold1989.169.1;evm.model.scaffold2335.11;evm.model.scaffold24507.14;evm.model.scaffold26009.7;evm.model.scaffold27281.23;evm.model.scaffold34235.37;evm.model.scaffold34635.4;evm.model.scaffold37027.14;evm.model.scaffold37297.4;evm.model.scaffold3743.51;evm.model.scaffold38817.5;evm.model.scaffold47.8;evm.model.scaffold47297.77;evm.model.scaffold47691.30.4;evm.model.scaffold48295.38;…	CC
GO:0005929	cilium	11	16	2.31349e-08	evm.model.scaffold22657.25;evm.model.scaffold24507.14;evm.model.scaffold27281.23;evm.model.scaffold38747.37;evm.model.scaffold47.8;evm.model.scaffold47297.77;evm.model.scaffold52131.10;evm.model.scaffold59337.30;evm.model.scaffold64797.2;evm.model.scaffold64965.1;evm.model.scaffold725661.1	CC
GO:0044441	ciliary part	10	15	1.63455e-07	evm.model.scaffold24507.14;evm.model.scaffold27281.23;evm.model.scaffold38747.37;evm.model.scaffold47.8;evm.model.scaffold47297.77;evm.model.scaffold52131.10;evm.model.scaffold59337.30;evm.model.scaffold64797.2;evm.model.scaffold64965.1;evm.model.scaffold725661.1	CC
GO:0044463	cell projection part	10	15	1.63455e-07	evm.model.scaffold24507.14;evm.model.scaffold27281.23;evm.model.scaffold38747.37;evm.model.scaffold47.8;evm.model.scaffold47297.77;evm.model.scaffold52131.10;evm.model.scaffold59337.30;evm.model.scaffold64797.2;evm.model.scaffold64965.1;evm.model.scaffold725661.1	CC
GO:0042995	cell projection	11	19	3.02613e-07	evm.model.scaffold22657.25;evm.model.scaffold24507.14;evm.model.scaffold27281.23;evm.model.scaffold38747.37;evm.model.scaffold47.8;evm.model.scaffold47297.77;evm.model.scaffold52131.10;evm.model.scaffold59337.30;evm.model.scaffold64797.2;evm.model.scaffold64965.1;evm.model.scaffold725661.1	CC
GO:0005858	axonemal dynein complex	9	13	4.38022e-07	evm.model.scaffold24507.14;evm.model.scaffold27281.23;evm.model.scaffold47.8;evm.model.scaffold47297.77;evm.model.scaffold52131.10;evm.model.scaffold59337.30;evm.model.scaffold64797.2;evm.model.scaffold64965.1;evm.model.scaffold725661.1	CC
GO:0005930	axoneme	9	13	4.38022e-07	evm.model.scaffold24507.14;evm.model.scaffold27281.23;evm.model.scaffold47.8;evm.model.scaffold47297.77;evm.model.scaffold52131.10;evm.model.scaffold59337.30;evm.model.scaffold64797.2;evm.model.scaffold64965.1;evm.model.scaffold725661.1	CC
GO:0044447	axoneme part	9	13	4.38022e-07	evm.model.scaffold24507.14;evm.model.scaffold27281.23;evm.model.scaffold47.8;evm.model.scaffold47297.77;evm.model.scaffold52131.10;evm.model.scaffold59337.30;evm.model.scaffold64797.2;evm.model.scaffold64965.1;evm.model.scaffold725661.1	CC
GO:0097014	ciliary plasm	9	13	4.38022e-07	evm.model.scaffold24507.14;evm.model.scaffold27281.23;evm.model.scaffold47.8;evm.model.scaffold47297.77;evm.model.scaffold52131.10;evm.model.scaffold59337.30;evm.model.scaffold64797.2;evm.model.scaffold64965.1;evm.model.scaffold725661.1	CC
GO:0048870	cell motility	11	19	5.03349e-07	evm.model.scaffold22657.25;evm.model.scaffold24507.14;evm.model.scaffold27281.23;evm.model.scaffold3959.5;evm.model.scaffold47.8;evm.model.scaffold47297.77;evm.model.scaffold52131.10;evm.model.scaffold59337.30;evm.model.scaffold64797.2;evm.model.scaffold64965.1;evm.model.scaffold725661.1	BP
GO:0051674	localization of cell	11	19	5.03349e-07	evm.model.scaffold22657.25;evm.model.scaffold24507.14;evm.model.scaffold27281.23;evm.model.scaffold3959.5;evm.model.scaffold47.8;evm.model.scaffold47297.77;evm.model.scaffold52131.10;evm.model.scaffold59337.30;evm.model.scaffold64797.2;evm.model.scaffold64965.1;evm.model.scaffold725661.1	BP
GO:0040011	locomotion	11	20	1.01359e-06	evm.model.scaffold22657.25;evm.model.scaffold24507.14;evm.model.scaffold27281.23;evm.model.scaffold3959.5;evm.model.scaffold47.8;evm.model.scaffold47297.77;evm.model.scaffold52131.10;evm.model.scaffold59337.30;evm.model.scaffold64797.2;evm.model.scaffold64965.1;evm.model.scaffold725661.1	BP
GO:0001539	cilium or flagellum-dependent cell motility	9	14	1.70212e-06	evm.model.scaffold24507.14;evm.model.scaffold27281.23;evm.model.scaffold47.8;evm.model.scaffold47297.77;evm.model.scaffold52131.10;evm.model.scaffold59337.30;evm.model.scaffold64797.2;evm.model.scaffold64965.1;evm.model.scaffold725661.1	BP
GO:0030030	cell projection organization	7	9	3.85992e-06	evm.model.scaffold27357.3;evm.model.scaffold341.12;evm.model.scaffold45925.7;evm.model.scaffold51783.20;evm.model.scaffold60201.11;evm.model.scaffold63799.2;evm.model.scaffold64809.1	BP
GO:0099512	supramolecular fiber	18	59	8.83544e-06	evm.model.scaffold28019.8;evm.model.scaffold28539.17;evm.model.scaffold34169.4;evm.model.scaffold42195.10_evm.model.scaffold42195.11_evm.model.scaffold42195.12_evm.model.scaffold42195.9;evm.model.scaffold42195.13;evm.model.scaffold48227.151.3;evm.model.scaffold53111.39.1;evm.model.scaffold53111.49;evm.model.scaffold53465.2;evm.model.scaffold55215.9;evm.model.scaffold56167.23;evm.model.scaffold570…	CC
GO:0099513	polymeric cytoskeletal fiber	18	59	8.83544e-06	evm.model.scaffold28019.8;evm.model.scaffold28539.17;evm.model.scaffold34169.4;evm.model.scaffold42195.10_evm.model.scaffold42195.11_evm.model.scaffold42195.12_evm.model.scaffold42195.9;evm.model.scaffold42195.13;evm.model.scaffold48227.151.3;evm.model.scaffold53111.39.1;evm.model.scaffold53111.49;evm.model.scaffold53465.2;evm.model.scaffold55215.9;evm.model.scaffold56167.23;evm.model.scaffold570…	CC
GO:0019205	nucleobase-containing compound kinase activity	11	24	2.30804e-05	evm.model.scaffold14127.25;evm.model.scaffold24507.4;evm.model.scaffold38247.10;evm.model.scaffold4427.42;evm.model.scaffold56427.4.1;evm.model.scaffold59507.9;evm.model.scaffold60899.96;evm.model.scaffold6209.17;evm.model.scaffold64379.2;evm.model.scaffold64553.12;evm.model.scaffold723189.1	MF
GO:0005871	kinesin complex	15	49	4.75571e-05	evm.model.scaffold26009.7;evm.model.scaffold34235.37;evm.model.scaffold37027.14;evm.model.scaffold37297.4;evm.model.scaffold3743.51;evm.model.scaffold38817.5;evm.model.scaffold47691.30.4;evm.model.scaffold51643.2;evm.model.scaffold52585.2;evm.model.scaffold58943.1;evm.model.scaffold63279.5;evm.model.scaffold63395.34;evm.model.scaffold65001.23;evm.model.scaffold718491.1;evm.model.scaffold721829.1	CC
GO:0007156	homophilic cell adhesion via plasma membrane adhesion molecules	19	69	5.20369e-05	evm.model.scaffold34761.5;evm.model.scaffold42781.26;evm.model.scaffold49463.1;evm.model.scaffold50135.50;evm.model.scaffold51689.5;evm.model.scaffold5387.1;evm.model.scaffold54857.1;evm.model.scaffold57011.51;evm.model.scaffold58485.2;evm.model.scaffold60199.4;evm.model.scaffold60899.2;evm.model.scaffold60899.87;evm.model.scaffold61503.2;evm.model.scaffold64439.53;evm.model.scaffold65053.12;evm.…	BP
GO:0098742	cell-cell adhesion via plasma-membrane adhesion molecules	19	69	5.20369e-05	evm.model.scaffold34761.5;evm.model.scaffold42781.26;evm.model.scaffold49463.1;evm.model.scaffold50135.50;evm.model.scaffold51689.5;evm.model.scaffold5387.1;evm.model.scaffold54857.1;evm.model.scaffold57011.51;evm.model.scaffold58485.2;evm.model.scaffold60199.4;evm.model.scaffold60899.2;evm.model.scaffold60899.87;evm.model.scaffold61503.2;evm.model.scaffold64439.53;evm.model.scaffold65053.12;evm.…	BP
GO:0098609	cell-cell adhesion	19	70	6.45808e-05	evm.model.scaffold34761.5;evm.model.scaffold42781.26;evm.model.scaffold49463.1;evm.model.scaffold50135.50;evm.model.scaffold51689.5;evm.model.scaffold5387.1;evm.model.scaffold54857.1;evm.model.scaffold57011.51;evm.model.scaffold58485.2;evm.model.scaffold60199.4;evm.model.scaffold60899.2;evm.model.scaffold60899.87;evm.model.scaffold61503.2;evm.model.scaffold64439.53;evm.model.scaffold65053.12;evm.…	BP
GO:0005882	intermediate filament	4	4	9.63776e-05	evm.model.scaffold28539.17;evm.model.scaffold48227.151.3;evm.model.scaffold53111.39.1;evm.model.scaffold53111.49	CC
GO:0045111	intermediate filament cytoskeleton	4	4	9.63776e-05	evm.model.scaffold28539.17;evm.model.scaffold48227.151.3;evm.model.scaffold53111.39.1;evm.model.scaffold53111.49	CC
GO:0032990	cell part morphogenesis	4	4	0.000116683	evm.model.scaffold45925.7;evm.model.scaffold51783.20;evm.model.scaffold63799.2;evm.model.scaffold64809.1	BP
GO:0048858	cell projection morphogenesis	4	4	0.000116683	evm.model.scaffold45925.7;evm.model.scaffold51783.20;evm.model.scaffold63799.2;evm.model.scaffold64809.1	BP
GO:0060271	cilium morphogenesis	4	4	0.000116683	evm.model.scaffold45925.7;evm.model.scaffold51783.20;evm.model.scaffold63799.2;evm.model.scaffold64809.1	BP
GO:0005509	calcium ion binding	86	515	0.00012125	evm.model.scaffold11457.1;evm.model.scaffold12485.6;evm.model.scaffold12629.27;evm.model.scaffold14067.11;evm.model.scaffold14631.19;evm.model.scaffold1553.1.2;evm.model.scaffold15767.14;evm.model.scaffold17009.8;evm.model.scaffold18115.43;evm.model.scaffold20345.13;evm.model.scaffold26801.12;evm.model.scaffold27281.5;evm.model.scaffold27679.21;evm.model.scaffold30079.5;evm.model.scaffold34531.10…	MF
GO:0000226	microtubule cytoskeleton organization	12	35	0.000129265	evm.model.scaffold28019.12;evm.model.scaffold38747.37;evm.model.scaffold53465.2;evm.model.scaffold56167.23;evm.model.scaffold58059.28;evm.model.scaffold59247.5;evm.model.scaffold61233.11;evm.model.scaffold64551.3;evm.model.scaffold65015.54;evm.model.scaffold65017.39;evm.model.scaffold723575.1;evm.model.scaffold7831.7	BP
GO:0004181	metallocarboxypeptidase activity	8	16	0.000147166	evm.model.scaffold13773.1;evm.model.scaffold35009.3;evm.model.scaffold40853.21.1;evm.model.scaffold49085.2;evm.model.scaffold52815.1;evm.model.scaffold58081.25;evm.model.scaffold59345.10;evm.model.scaffold63635.1	MF
GO:0004180	carboxypeptidase activity	9	21	0.000245349	evm.model.scaffold13773.1;evm.model.scaffold2335.73;evm.model.scaffold35009.3;evm.model.scaffold40853.21.1;evm.model.scaffold49085.2;evm.model.scaffold52815.1;evm.model.scaffold58081.25;evm.model.scaffold59345.10;evm.model.scaffold63635.1	MF
GO:0008235	metalloexopeptidase activity	10	27	0.000459224	evm.model.scaffold13773.1;evm.model.scaffold35009.3;evm.model.scaffold40853.21.1;evm.model.scaffold42089.2;evm.model.scaffold49085.2;evm.model.scaffold52815.1;evm.model.scaffold58081.25;evm.model.scaffold59345.10;evm.model.scaffold6257.44;evm.model.scaffold63635.1	MF
GO:0010941	regulation of cell death	20	87	0.000485846	evm.model.scaffold12119.3;evm.model.scaffold17009.2;evm.model.scaffold19565.16;evm.model.scaffold24423.1;evm.model.scaffold36483.67;evm.model.scaffold38447.33;evm.model.scaffold42683.2;evm.model.scaffold43873.14;evm.model.scaffold61041.18;evm.model.scaffold61119.2;evm.model.scaffold61185.96;evm.model.scaffold61475.3;evm.model.scaffold6209.2;evm.model.scaffold63905.16;evm.model.scaffold64279.82;ev…	BP
GO:0042981	regulation of apoptotic process	20	87	0.000485846	evm.model.scaffold12119.3;evm.model.scaffold17009.2;evm.model.scaffold19565.16;evm.model.scaffold24423.1;evm.model.scaffold36483.67;evm.model.scaffold38447.33;evm.model.scaffold42683.2;evm.model.scaffold43873.14;evm.model.scaffold61041.18;evm.model.scaffold61119.2;evm.model.scaffold61185.96;evm.model.scaffold61475.3;evm.model.scaffold6209.2;evm.model.scaffold63905.16;evm.model.scaffold64279.82;ev…	BP
GO:0043067	regulation of programmed cell death	20	87	0.000485846	evm.model.scaffold12119.3;evm.model.scaffold17009.2;evm.model.scaffold19565.16;evm.model.scaffold24423.1;evm.model.scaffold36483.67;evm.model.scaffold38447.33;evm.model.scaffold42683.2;evm.model.scaffold43873.14;evm.model.scaffold61041.18;evm.model.scaffold61119.2;evm.model.scaffold61185.96;evm.model.scaffold61475.3;evm.model.scaffold6209.2;evm.model.scaffold63905.16;evm.model.scaffold64279.82;ev…	BP
GO:0006183	GTP biosynthetic process	5	8	0.000517083	evm.model.scaffold24507.4;evm.model.scaffold59507.9;evm.model.scaffold60899.96;evm.model.scaffold64379.2;evm.model.scaffold723189.1	BP
GO:0006228	UTP biosynthetic process	5	8	0.000517083	evm.model.scaffold24507.4;evm.model.scaffold59507.9;evm.model.scaffold60899.96;evm.model.scaffold64379.2;evm.model.scaffold723189.1	BP
GO:0006241	CTP biosynthetic process	5	8	0.000517083	evm.model.scaffold24507.4;evm.model.scaffold59507.9;evm.model.scaffold60899.96;evm.model.scaffold64379.2;evm.model.scaffold723189.1	BP
GO:0009148	pyrimidine nucleoside triphosphate biosynthetic process	5	8	0.000517083	evm.model.scaffold24507.4;evm.model.scaffold59507.9;evm.model.scaffold60899.96;evm.model.scaffold64379.2;evm.model.scaffold723189.1	BP
GO:0009208	pyrimidine ribonucleoside triphosphate metabolic process	5	8	0.000517083	evm.model.scaffold24507.4;evm.model.scaffold59507.9;evm.model.scaffold60899.96;evm.model.scaffold64379.2;evm.model.scaffold723189.1	BP
GO:0009209	pyrimidine ribonucleoside triphosphate biosynthetic process	5	8	0.000517083	evm.model.scaffold24507.4;evm.model.scaffold59507.9;evm.model.scaffold60899.96;evm.model.scaffold64379.2;evm.model.scaffold723189.1	BP
GO:0046036	CTP metabolic process	5	8	0.000517083	evm.model.scaffold24507.4;evm.model.scaffold59507.9;evm.model.scaffold60899.96;evm.model.scaffold64379.2;evm.model.scaffold723189.1	BP
GO:0046039	GTP metabolic process	5	8	0.000517083	evm.model.scaffold24507.4;evm.model.scaffold59507.9;evm.model.scaffold60899.96;evm.model.scaffold64379.2;evm.model.scaffold723189.1	BP
GO:0046051	UTP metabolic process	5	8	0.000517083	evm.model.scaffold24507.4;evm.model.scaffold59507.9;evm.model.scaffold60899.96;evm.model.scaffold64379.2;evm.model.scaffold723189.1	BP
GO:0005874	microtubule	14	54	0.000584017	evm.model.scaffold28019.8;evm.model.scaffold34169.4;evm.model.scaffold42195.10_evm.model.scaffold42195.11_evm.model.scaffold42195.12_evm.model.scaffold42195.9;evm.model.scaffold42195.13;evm.model.scaffold53465.2;evm.model.scaffold55215.9;evm.model.scaffold56167.23;evm.model.scaffold57011.31;evm.model.scaffold61233.11;evm.model.scaffold64551.3;evm.model.scaffold65015.54;evm.model.scaffold7831.7;ev…	CC
GO:0046914	transition metal ion binding	184	1303	0.000593981	evm.model.scaffold10783.3;evm.model.scaffold10839.13;evm.model.scaffold10839.14;evm.model.scaffold12495.10;evm.model.scaffold13175.3;evm.model.scaffold13637.2;evm.model.scaffold13773.1;evm.model.scaffold14065.22;evm.model.scaffold14065.51;evm.model.scaffold15027.66;evm.model.scaffold15477.6;evm.model.scaffold16535.101;evm.model.scaffold16985.21;evm.model.scaffold17725.12;evm.model.scaffold17795.2…	MF
GO:0016776	phosphotransferase activity, phosphate group as acceptor	7	15	0.000662402	evm.model.scaffold24507.4;evm.model.scaffold38247.10;evm.model.scaffold56427.4.1;evm.model.scaffold59507.9;evm.model.scaffold60899.96;evm.model.scaffold64379.2;evm.model.scaffold723189.1	MF
GO:0006464	cellular protein modification process	116	843	0.000704428	evm.model.scaffold10677.22;evm.model.scaffold10719.22;evm.model.scaffold11157.9;evm.model.scaffold11777.35;evm.model.scaffold12351.4;evm.model.scaffold12413.2;evm.model.scaffold12851.17;evm.model.scaffold13457.4;evm.model.scaffold16525.27;evm.model.scaffold17795.80;evm.model.scaffold18255.23;evm.model.scaffold19565.18;evm.model.scaffold20057.9;evm.model.scaffold20341.4;evm.model.scaffold20345.12;…	BP
GO:0036211	protein modification process	116	843	0.000704428	evm.model.scaffold10677.22;evm.model.scaffold10719.22;evm.model.scaffold11157.9;evm.model.scaffold11777.35;evm.model.scaffold12351.4;evm.model.scaffold12413.2;evm.model.scaffold12851.17;evm.model.scaffold13457.4;evm.model.scaffold16525.27;evm.model.scaffold17795.80;evm.model.scaffold18255.23;evm.model.scaffold19565.18;evm.model.scaffold20057.9;evm.model.scaffold20341.4;evm.model.scaffold20345.12;…	BP
GO:0004550	nucleoside diphosphate kinase activity	5	8	0.000769586	evm.model.scaffold24507.4;evm.model.scaffold59507.9;evm.model.scaffold60899.96;evm.model.scaffold64379.2;evm.model.scaffold723189.1	MF
GO:0004198	calcium-dependent cysteine-type endopeptidase activity	8	20	0.000950344	evm.model.scaffold17977.2;evm.model.scaffold34531.104;evm.model.scaffold4421.8;evm.model.scaffold49397.1;evm.model.scaffold52589.36;evm.model.scaffold54085.3;evm.model.scaffold58541.6;evm.model.scaffold62691.10	MF
GO:0005126	cytokine receptor binding	8	20	0.000950344	evm.model.scaffold30557.2;evm.model.scaffold32013.12;evm.model.scaffold60569.1;evm.model.scaffold63975.6;evm.model.scaffold707651.1;evm.model.scaffold8151.3;evm.model.scaffold8151.7;evm.model.scaffold8151.8	MF
GO:0005164	tumor necrosis factor receptor binding	8	20	0.000950344	evm.model.scaffold30557.2;evm.model.scaffold32013.12;evm.model.scaffold60569.1;evm.model.scaffold63975.6;evm.model.scaffold707651.1;evm.model.scaffold8151.3;evm.model.scaffold8151.7;evm.model.scaffold8151.8	MF
GO:0032813	tumor necrosis factor receptor superfamily binding	8	20	0.000950344	evm.model.scaffold30557.2;evm.model.scaffold32013.12;evm.model.scaffold60569.1;evm.model.scaffold63975.6;evm.model.scaffold707651.1;evm.model.scaffold8151.3;evm.model.scaffold8151.7;evm.model.scaffold8151.8	MF
GO:1901068	guanosine-containing compound metabolic process	5	9	0.00106383	evm.model.scaffold24507.4;evm.model.scaffold59507.9;evm.model.scaffold60899.96;evm.model.scaffold64379.2;evm.model.scaffold723189.1	BP
GO:1901070	guanosine-containing compound biosynthetic process	5	9	0.00106383	evm.model.scaffold24507.4;evm.model.scaffold59507.9;evm.model.scaffold60899.96;evm.model.scaffold64379.2;evm.model.scaffold723189.1	BP
GO:0020037	heme binding	41	224	0.00123738	evm.model.scaffold1989.41;evm.model.scaffold20837.5;evm.model.scaffold22541.6;evm.model.scaffold23171.20;evm.model.scaffold2555.15;evm.model.scaffold25603.30;evm.model.scaffold25603.31;evm.model.scaffold25603.32;evm.model.scaffold25603.33;evm.model.scaffold26599.14;evm.model.scaffold31533.18;evm.model.scaffold38747.16;evm.model.scaffold40865.10;evm.model.scaffold40865.7;evm.model.scaffold43467.35…	MF
GO:0008092	cytoskeletal protein binding	26	125	0.00148089	evm.model.scaffold20165.4;evm.model.scaffold23171.3;evm.model.scaffold26009.7;evm.model.scaffold27357.3;evm.model.scaffold341.12;evm.model.scaffold34235.37;evm.model.scaffold37027.14;evm.model.scaffold37297.4;evm.model.scaffold3743.51;evm.model.scaffold38817.5;evm.model.scaffold46797.24;evm.model.scaffold47691.30.4;evm.model.scaffold51643.2;evm.model.scaffold52585.2;evm.model.scaffold53113.20;evm…	MF
GO:0009653	anatomical structure morphogenesis	6	14	0.00179943	evm.model.scaffold20345.45;evm.model.scaffold45925.7;evm.model.scaffold48497.5;evm.model.scaffold51783.20;evm.model.scaffold63799.2;evm.model.scaffold64809.1	BP
GO:0044767	single-organism developmental process	18	83	0.00186244	evm.model.scaffold20345.45;evm.model.scaffold26513.3;evm.model.scaffold26513.4;evm.model.scaffold33565.106;evm.model.scaffold3959.5;evm.model.scaffold45271.1;evm.model.scaffold45925.7;evm.model.scaffold48497.5;evm.model.scaffold493.17;evm.model.scaffold51783.20;evm.model.scaffold54597.2.1;evm.model.scaffold60969.16;evm.model.scaffold62173.13;evm.model.scaffold63187.30;evm.model.scaffold63613.42;e…	BP
GO:0009147	pyrimidine nucleoside triphosphate metabolic process	5	10	0.00194602	evm.model.scaffold24507.4;evm.model.scaffold59507.9;evm.model.scaffold60899.96;evm.model.scaffold64379.2;evm.model.scaffold723189.1	BP
GO:0008603	cAMP-dependent protein kinase regulator activity	4	6	0.00203072	evm.model.scaffold27067.6;evm.model.scaffold41971.27;evm.model.scaffold57427.79;evm.model.scaffold63507.1	MF
GO:0046906	tetrapyrrole binding	41	230	0.00207444	evm.model.scaffold1989.41;evm.model.scaffold20837.5;evm.model.scaffold22541.6;evm.model.scaffold23171.20;evm.model.scaffold2555.15;evm.model.scaffold25603.30;evm.model.scaffold25603.31;evm.model.scaffold25603.32;evm.model.scaffold25603.33;evm.model.scaffold26599.14;evm.model.scaffold31533.18;evm.model.scaffold38747.16;evm.model.scaffold40865.10;evm.model.scaffold40865.7;evm.model.scaffold43467.35…	MF
GO:0032502	developmental process	18	84	0.00214568	evm.model.scaffold20345.45;evm.model.scaffold26513.3;evm.model.scaffold26513.4;evm.model.scaffold33565.106;evm.model.scaffold3959.5;evm.model.scaffold45271.1;evm.model.scaffold45925.7;evm.model.scaffold48497.5;evm.model.scaffold493.17;evm.model.scaffold51783.20;evm.model.scaffold54597.2.1;evm.model.scaffold60969.16;evm.model.scaffold62173.13;evm.model.scaffold63187.30;evm.model.scaffold63613.42;e…	BP
GO:0017111	nucleoside-triphosphatase activity	93	618	0.00228547	evm.model.scaffold1.1;evm.model.scaffold12931.1;evm.model.scaffold13299.7;evm.model.scaffold14127.25;evm.model.scaffold14631.8;evm.model.scaffold15027.67;evm.model.scaffold1989.169.1;evm.model.scaffold19911.12;evm.model.scaffold20345.46;evm.model.scaffold20999.26.1;evm.model.scaffold21081.21;evm.model.scaffold21411.52;evm.model.scaffold22541.15;evm.model.scaffold22933.1;evm.model.scaffold23111.1;…	MF
GO:0016462	pyrophosphatase activity	94	626	0.0023181	evm.model.scaffold1.1;evm.model.scaffold12931.1;evm.model.scaffold13299.7;evm.model.scaffold14127.25;evm.model.scaffold14631.8;evm.model.scaffold15027.67;evm.model.scaffold1989.169.1;evm.model.scaffold19911.12;evm.model.scaffold20345.46;evm.model.scaffold20999.26.1;evm.model.scaffold21081.21;evm.model.scaffold21411.52;evm.model.scaffold22541.15;evm.model.scaffold22933.1;evm.model.scaffold23111.1;…	MF
GO:0043412	macromolecule modification	116	871	0.00232178	evm.model.scaffold10677.22;evm.model.scaffold10719.22;evm.model.scaffold11157.9;evm.model.scaffold11777.35;evm.model.scaffold12351.4;evm.model.scaffold12413.2;evm.model.scaffold12851.17;evm.model.scaffold13457.4;evm.model.scaffold16525.27;evm.model.scaffold17795.80;evm.model.scaffold18255.23;evm.model.scaffold19565.18;evm.model.scaffold20057.9;evm.model.scaffold20341.4;evm.model.scaffold20345.12;…	BP
GO:0016818	hydrolase activity, acting on acid anhydrides, in phosphorus-containing anhydrides	94	628	0.00255343	evm.model.scaffold1.1;evm.model.scaffold12931.1;evm.model.scaffold13299.7;evm.model.scaffold14127.25;evm.model.scaffold14631.8;evm.model.scaffold15027.67;evm.model.scaffold1989.169.1;evm.model.scaffold19911.12;evm.model.scaffold20345.46;evm.model.scaffold20999.26.1;evm.model.scaffold21081.21;evm.model.scaffold21411.52;evm.model.scaffold22541.15;evm.model.scaffold22933.1;evm.model.scaffold23111.1;…	MF
GO:0048856	anatomical structure development	9	30	0.00261498	evm.model.scaffold20345.45;evm.model.scaffold3959.5;evm.model.scaffold45925.7;evm.model.scaffold48497.5;evm.model.scaffold51783.20;evm.model.scaffold63613.42;evm.model.scaffold63799.2;evm.model.scaffold64145.1;evm.model.scaffold64809.1	BP
GO:0005227	calcium activated cation channel activity	5	10	0.00284863	evm.model.scaffold36483.38;evm.model.scaffold36483.39;evm.model.scaffold36483.40;evm.model.scaffold50135.63;evm.model.scaffold8525.4	MF
GO:0015269	calcium-activated potassium channel activity	5	10	0.00284863	evm.model.scaffold36483.38;evm.model.scaffold36483.39;evm.model.scaffold36483.40;evm.model.scaffold50135.63;evm.model.scaffold8525.4	MF
GO:0022839	ion gated channel activity	5	10	0.00284863	evm.model.scaffold36483.38;evm.model.scaffold36483.39;evm.model.scaffold36483.40;evm.model.scaffold50135.63;evm.model.scaffold8525.4	MF
GO:0016705	oxidoreductase activity, acting on paired donors, with incorporation or reduction of molecular oxygen	41	235	0.00311109	evm.model.scaffold14657.29;evm.model.scaffold20733.75;evm.model.scaffold20837.5;evm.model.scaffold22541.6;evm.model.scaffold30557.8;evm.model.scaffold31533.18;evm.model.scaffold38747.16;evm.model.scaffold40865.10;evm.model.scaffold40865.7;evm.model.scaffold43467.35;evm.model.scaffold43529.1;evm.model.scaffold48227.125;evm.model.scaffold49503.11;evm.model.scaffold49503.29;evm.model.scaffold51289.6…	MF
GO:0000902	cell morphogenesis	4	7	0.00315295	evm.model.scaffold45925.7;evm.model.scaffold51783.20;evm.model.scaffold63799.2;evm.model.scaffold64809.1	BP
GO:0015748	organophosphate ester transport	4	7	0.00315295	evm.model.scaffold13299.7;evm.model.scaffold15027.67;evm.model.scaffold24877.1;evm.model.scaffold58835.1	BP
GO:0015914	phospholipid transport	4	7	0.00315295	evm.model.scaffold13299.7;evm.model.scaffold15027.67;evm.model.scaffold24877.1;evm.model.scaffold58835.1	BP
GO:0032989	cellular component morphogenesis	4	7	0.00315295	evm.model.scaffold45925.7;evm.model.scaffold51783.20;evm.model.scaffold63799.2;evm.model.scaffold64809.1	BP
GO:0009218	pyrimidine ribonucleotide metabolic process	5	11	0.00326398	evm.model.scaffold24507.4;evm.model.scaffold59507.9;evm.model.scaffold60899.96;evm.model.scaffold64379.2;evm.model.scaffold723189.1	BP
GO:0009220	pyrimidine ribonucleotide biosynthetic process	5	11	0.00326398	evm.model.scaffold24507.4;evm.model.scaffold59507.9;evm.model.scaffold60899.96;evm.model.scaffold64379.2;evm.model.scaffold723189.1	BP
GO:0046131	pyrimidine ribonucleoside metabolic process	5	11	0.00326398	evm.model.scaffold24507.4;evm.model.scaffold59507.9;evm.model.scaffold60899.96;evm.model.scaffold64379.2;evm.model.scaffold723189.1	BP
GO:0046132	pyrimidine ribonucleoside biosynthetic process	5	11	0.00326398	evm.model.scaffold24507.4;evm.model.scaffold59507.9;evm.model.scaffold60899.96;evm.model.scaffold64379.2;evm.model.scaffold723189.1	BP
GO:0046134	pyrimidine nucleoside biosynthetic process	5	11	0.00326398	evm.model.scaffold24507.4;evm.model.scaffold59507.9;evm.model.scaffold60899.96;evm.model.scaffold64379.2;evm.model.scaffold723189.1	BP
GO:0016817	hydrolase activity, acting on acid anhydrides	94	635	0.00355094	evm.model.scaffold1.1;evm.model.scaffold12931.1;evm.model.scaffold13299.7;evm.model.scaffold14127.25;evm.model.scaffold14631.8;evm.model.scaffold15027.67;evm.model.scaffold1989.169.1;evm.model.scaffold19911.12;evm.model.scaffold20345.46;evm.model.scaffold20999.26.1;evm.model.scaffold21081.21;evm.model.scaffold21411.52;evm.model.scaffold22541.15;evm.model.scaffold22933.1;evm.model.scaffold23111.1;…	MF
GO:0008270	zinc ion binding	139	994	0.00406125	evm.model.scaffold10783.3;evm.model.scaffold10839.13;evm.model.scaffold10839.14;evm.model.scaffold12495.10;evm.model.scaffold13175.3;evm.model.scaffold13637.2;evm.model.scaffold13773.1;evm.model.scaffold14065.22;evm.model.scaffold15027.66;evm.model.scaffold15477.6;evm.model.scaffold16535.101;evm.model.scaffold16985.21;evm.model.scaffold17795.29;evm.model.scaffold19565.20;evm.model.scaffold19717.1…	MF
GO:0018095	protein polyglutamylation	3	4	0.00414766	evm.model.scaffold26237.3;evm.model.scaffold50009.1;evm.model.scaffold60415.20	BP
GO:0004012	phospholipid-translocating ATPase activity	4	7	0.00431388	evm.model.scaffold13299.7;evm.model.scaffold15027.67;evm.model.scaffold24877.1;evm.model.scaffold58835.1	MF
GO:0005548	phospholipid transporter activity	4	7	0.00431388	evm.model.scaffold13299.7;evm.model.scaffold15027.67;evm.model.scaffold24877.1;evm.model.scaffold58835.1	MF
GO:0008238	exopeptidase activity	13	52	0.00436856	evm.model.scaffold13773.1;evm.model.scaffold2335.73;evm.model.scaffold27219.35;evm.model.scaffold35009.3;evm.model.scaffold40853.21.1;evm.model.scaffold42089.2;evm.model.scaffold49085.2;evm.model.scaffold52815.1;evm.model.scaffold58081.25;evm.model.scaffold59345.10;evm.model.scaffold61449.12;evm.model.scaffold6257.44;evm.model.scaffold63635.1	MF
GO:0046872	metal ion binding	302	2343	0.00475326	evm.model.scaffold1.1;evm.model.scaffold10783.3;evm.model.scaffold10839.13;evm.model.scaffold10839.14;evm.model.scaffold11457.1;evm.model.scaffold12485.6;evm.model.scaffold12495.10;evm.model.scaffold12629.15;evm.model.scaffold12629.27;evm.model.scaffold13175.3;evm.model.scaffold13299.7;evm.model.scaffold13637.2;evm.model.scaffold13773.1;evm.model.scaffold14065.22;evm.model.scaffold14065.51;evm.mo…	MF
GO:0007010	cytoskeleton organization	17	84	0.00523558	evm.model.scaffold20165.4;evm.model.scaffold28019.12;evm.model.scaffold38747.37;evm.model.scaffold53465.2;evm.model.scaffold56167.23;evm.model.scaffold57013.9;evm.model.scaffold58059.28;evm.model.scaffold59247.5;evm.model.scaffold61233.11;evm.model.scaffold61389.46;evm.model.scaffold63693.7.1;evm.model.scaffold64279.11;evm.model.scaffold64551.3;evm.model.scaffold65015.54;evm.model.scaffold65017.3…	BP
GO:0002376	immune system process	9	33	0.00530263	evm.model.scaffold30557.2;evm.model.scaffold32013.12;evm.model.scaffold60569.1;evm.model.scaffold63739.15;evm.model.scaffold63975.6;evm.model.scaffold707651.1;evm.model.scaffold8151.3;evm.model.scaffold8151.7;evm.model.scaffold8151.8	BP
GO:0048869	cellular developmental process	7	22	0.00542248	evm.model.scaffold33565.106;evm.model.scaffold45925.7;evm.model.scaffold51783.20;evm.model.scaffold63187.30;evm.model.scaffold63799.2;evm.model.scaffold64145.1;evm.model.scaffold64809.1	BP
GO:0016459	myosin complex	7	23	0.00545379	evm.model.scaffold21081.21;evm.model.scaffold35989.43;evm.model.scaffold36833.34;evm.model.scaffold36841.8;evm.model.scaffold47619.43.1;evm.model.scaffold64573.27;evm.model.scaffold64829.6	CC
GO:0043169	cation binding	303	2358	0.00557043	evm.model.scaffold1.1;evm.model.scaffold10783.3;evm.model.scaffold10839.13;evm.model.scaffold10839.14;evm.model.scaffold11457.1;evm.model.scaffold12485.6;evm.model.scaffold12495.10;evm.model.scaffold12629.15;evm.model.scaffold12629.27;evm.model.scaffold13175.3;evm.model.scaffold13299.7;evm.model.scaffold13637.2;evm.model.scaffold13773.1;evm.model.scaffold14065.22;evm.model.scaffold14065.51;evm.mo…	MF
GO:0043167	ion binding	471	3790	0.00565206	evm.model.scaffold1.1;evm.model.scaffold10271.28;evm.model.scaffold10719.22;evm.model.scaffold10783.3;evm.model.scaffold10839.13;evm.model.scaffold10839.14;evm.model.scaffold11157.9;evm.model.scaffold11457.1;evm.model.scaffold12413.2;evm.model.scaffold12485.6;evm.model.scaffold12495.10;evm.model.scaffold12629.15;evm.model.scaffold12629.27;evm.model.scaffold12647.10;evm.model.scaffold12851.17;evm.…	MF
GO:0018200	peptidyl-glutamic acid modification	4	8	0.00578882	evm.model.scaffold19565.18;evm.model.scaffold26237.3;evm.model.scaffold50009.1;evm.model.scaffold60415.20	BP
GO:0016787	hydrolase activity	231	1758	0.00586682	evm.model.scaffold1.1;evm.model.scaffold11777.13.1;evm.model.scaffold12931.1;evm.model.scaffold13299.7;evm.model.scaffold13773.1;evm.model.scaffold13837.2;evm.model.scaffold14067.19;evm.model.scaffold14127.25;evm.model.scaffold14631.8;evm.model.scaffold15027.67;evm.model.scaffold15477.37;evm.model.scaffold17977.2;evm.model.scaffold1925.37;evm.model.scaffold1989.169.1;evm.model.scaffold1989.73;evm…	MF
GO:0008017	microtubule binding	13	54	0.00615756	evm.model.scaffold23171.3;evm.model.scaffold26009.7;evm.model.scaffold34235.37;evm.model.scaffold37027.14;evm.model.scaffold37297.4;evm.model.scaffold3743.51;evm.model.scaffold47691.30.4;evm.model.scaffold51643.2;evm.model.scaffold52585.2;evm.model.scaffold62173.8.1;evm.model.scaffold63279.5;evm.model.scaffold63395.34;evm.model.scaffold65001.23	MF
GO:0015631	tubulin binding	13	54	0.00615756	evm.model.scaffold23171.3;evm.model.scaffold26009.7;evm.model.scaffold34235.37;evm.model.scaffold37027.14;evm.model.scaffold37297.4;evm.model.scaffold3743.51;evm.model.scaffold47691.30.4;evm.model.scaffold51643.2;evm.model.scaffold52585.2;evm.model.scaffold62173.8.1;evm.model.scaffold63279.5;evm.model.scaffold63395.34;evm.model.scaffold65001.23	MF
GO:0044422	organelle part	67	505	0.00667573	evm.model.scaffold1989.169.1;evm.model.scaffold21081.21;evm.model.scaffold2335.11;evm.model.scaffold23939.17;evm.model.scaffold24507.14;evm.model.scaffold26009.7;evm.model.scaffold26649.15;evm.model.scaffold27281.23;evm.model.scaffold28019.8;evm.model.scaffold28539.17;evm.model.scaffold34169.4;evm.model.scaffold34235.37;evm.model.scaffold34635.4;evm.model.scaffold35989.43;evm.model.scaffold36833.…	CC
GO:0044446	intracellular organelle part	67	505	0.00667573	evm.model.scaffold1989.169.1;evm.model.scaffold21081.21;evm.model.scaffold2335.11;evm.model.scaffold23939.17;evm.model.scaffold24507.14;evm.model.scaffold26009.7;evm.model.scaffold26649.15;evm.model.scaffold27281.23;evm.model.scaffold28019.8;evm.model.scaffold28539.17;evm.model.scaffold34169.4;evm.model.scaffold34235.37;evm.model.scaffold34635.4;evm.model.scaffold35989.43;evm.model.scaffold36833.…	CC
GO:0006213	pyrimidine nucleoside metabolic process	5	13	0.00761651	evm.model.scaffold24507.4;evm.model.scaffold59507.9;evm.model.scaffold60899.96;evm.model.scaffold64379.2;evm.model.scaffold723189.1	BP
GO:0072528	pyrimidine-containing compound biosynthetic process	6	18	0.00773225	evm.model.scaffold24507.4;evm.model.scaffold59507.9;evm.model.scaffold60899.96;evm.model.scaffold62425.3.1;evm.model.scaffold64379.2;evm.model.scaffold723189.1	BP
GO:0006915	apoptotic process	22	123	0.00773544	evm.model.scaffold12119.3;evm.model.scaffold17009.2;evm.model.scaffold19565.16;evm.model.scaffold24423.1;evm.model.scaffold24861.4;evm.model.scaffold25603.9;evm.model.scaffold36483.67;evm.model.scaffold38447.33;evm.model.scaffold42683.2;evm.model.scaffold43873.14;evm.model.scaffold61041.18;evm.model.scaffold61119.2;evm.model.scaffold61185.96;evm.model.scaffold61475.3;evm.model.scaffold6209.2;evm.…	BP
GO:0008219	cell death	22	123	0.00773544	evm.model.scaffold12119.3;evm.model.scaffold17009.2;evm.model.scaffold19565.16;evm.model.scaffold24423.1;evm.model.scaffold24861.4;evm.model.scaffold25603.9;evm.model.scaffold36483.67;evm.model.scaffold38447.33;evm.model.scaffold42683.2;evm.model.scaffold43873.14;evm.model.scaffold61041.18;evm.model.scaffold61119.2;evm.model.scaffold61185.96;evm.model.scaffold61475.3;evm.model.scaffold6209.2;evm.…	BP
GO:0012501	programmed cell death	22	123	0.00773544	evm.model.scaffold12119.3;evm.model.scaffold17009.2;evm.model.scaffold19565.16;evm.model.scaffold24423.1;evm.model.scaffold24861.4;evm.model.scaffold25603.9;evm.model.scaffold36483.67;evm.model.scaffold38447.33;evm.model.scaffold42683.2;evm.model.scaffold43873.14;evm.model.scaffold61041.18;evm.model.scaffold61119.2;evm.model.scaffold61185.96;evm.model.scaffold61475.3;evm.model.scaffold6209.2;evm.…	BP
GO:0016265	death	22	123	0.00773544	evm.model.scaffold12119.3;evm.model.scaffold17009.2;evm.model.scaffold19565.16;evm.model.scaffold24423.1;evm.model.scaffold24861.4;evm.model.scaffold25603.9;evm.model.scaffold36483.67;evm.model.scaffold38447.33;evm.model.scaffold42683.2;evm.model.scaffold43873.14;evm.model.scaffold61041.18;evm.model.scaffold61119.2;evm.model.scaffold61185.96;evm.model.scaffold61475.3;evm.model.scaffold6209.2;evm.…	BP
GO:0005813	centrosome	4	9	0.00807455	evm.model.scaffold28019.8;evm.model.scaffold45925.7;evm.model.scaffold63799.2;evm.model.scaffold64809.1	CC
GO:0008408	3'-5' exonuclease activity	6	17	0.00854305	evm.model.scaffold47297.14;evm.model.scaffold47297.15;evm.model.scaffold47433.9;evm.model.scaffold54443.11_evm.model.scaffold54443.12;evm.model.scaffold59629.18;evm.model.scaffold64747.11	MF
GO:0031418	L-ascorbic acid binding	6	17	0.00854305	evm.model.scaffold30557.8;evm.model.scaffold48227.125;evm.model.scaffold53859.1;evm.model.scaffold5663.67;evm.model.scaffold63551.15;evm.model.scaffold64639.28	MF
GO:0030031	cell projection assembly	3	5	0.00956659	evm.model.scaffold27357.3;evm.model.scaffold341.12;evm.model.scaffold51783.20	BP
GO:0048646	anatomical structure formation involved in morphogenesis	3	5	0.00956659	evm.model.scaffold20345.45;evm.model.scaffold48497.5;evm.model.scaffold51783.20	BP
GO:0016301	kinase activity	70	471	0.0100012	evm.model.scaffold10719.22;evm.model.scaffold11157.9;evm.model.scaffold12413.2;evm.model.scaffold12851.17;evm.model.scaffold14127.25;evm.model.scaffold16525.27;evm.model.scaffold17795.80;evm.model.scaffold18255.23;evm.model.scaffold20057.9;evm.model.scaffold20345.12;evm.model.scaffold20733.11;evm.model.scaffold24507.4;evm.model.scaffold24805.10;evm.model.scaffold26237.38;evm.model.scaffold27667.1…	MF
GO:0007098	centrosome cycle	2	2	0.0108244	evm.model.scaffold58059.28;evm.model.scaffold723575.1	BP
GO:0007099	centriole replication	2	2	0.0108244	evm.model.scaffold58059.28;evm.model.scaffold723575.1	BP
GO:0010457	centriole-centriole cohesion	2	2	0.0108244	evm.model.scaffold58059.28;evm.model.scaffold723575.1	BP
GO:0010921	regulation of phosphatase activity	2	2	0.0108244	evm.model.scaffold13457.4;evm.model.scaffold51643.6	BP
GO:0035303	regulation of dephosphorylation	2	2	0.0108244	evm.model.scaffold13457.4;evm.model.scaffold51643.6	BP
GO:0035304	regulation of protein dephosphorylation	2	2	0.0108244	evm.model.scaffold13457.4;evm.model.scaffold51643.6	BP
GO:0044782	cilium organization	2	2	0.0108244	evm.model.scaffold51783.20;evm.model.scaffold60201.11	BP
GO:0051298	centrosome duplication	2	2	0.0108244	evm.model.scaffold58059.28;evm.model.scaffold723575.1	BP
GO:0098534	centriole assembly	2	2	0.0108244	evm.model.scaffold58059.28;evm.model.scaffold723575.1	BP
GO:0006955	immune response	8	31	0.0119393	evm.model.scaffold30557.2;evm.model.scaffold32013.12;evm.model.scaffold60569.1;evm.model.scaffold63975.6;evm.model.scaffold707651.1;evm.model.scaffold8151.3;evm.model.scaffold8151.7;evm.model.scaffold8151.8	BP
GO:0016310	phosphorylation	60	433	0.0119657	evm.model.scaffold10719.22;evm.model.scaffold11157.9;evm.model.scaffold12413.2;evm.model.scaffold12851.17;evm.model.scaffold16525.27;evm.model.scaffold17795.80;evm.model.scaffold18255.23;evm.model.scaffold20057.9;evm.model.scaffold20345.12;evm.model.scaffold20733.11;evm.model.scaffold23159.6;evm.model.scaffold24507.4;evm.model.scaffold24805.10;evm.model.scaffold26237.38;evm.model.scaffold27667.14…	BP
GO:0016286	small conductance calcium-activated potassium channel activity	3	5	0.0121327	evm.model.scaffold36483.38;evm.model.scaffold36483.39;evm.model.scaffold36483.40	MF
GO:0005506	iron ion binding	37	225	0.0124066	evm.model.scaffold14065.51;evm.model.scaffold17725.12;evm.model.scaffold20733.75;evm.model.scaffold20837.5;evm.model.scaffold22541.6;evm.model.scaffold26599.14;evm.model.scaffold30557.8;evm.model.scaffold31533.18;evm.model.scaffold38747.16;evm.model.scaffold40865.10;evm.model.scaffold40865.7;evm.model.scaffold43467.35;evm.model.scaffold43529.1;evm.model.scaffold45749.29;evm.model.scaffold48227.12…	MF
GO:0004127	cytidylate kinase activity	2	2	0.0128042	evm.model.scaffold38247.10;evm.model.scaffold56427.4.1	MF
GO:0019894	kinesin binding	2	2	0.0128042	evm.model.scaffold38817.5;evm.model.scaffold721829.1	MF
GO:0016634	oxidoreductase activity, acting on the CH-CH group of donors, oxygen as acceptor	4	9	0.0128886	evm.model.scaffold17615.31;evm.model.scaffold3421.13;evm.model.scaffold63529.9;evm.model.scaffold670945.1	MF
GO:0032559	adenyl ribonucleotide binding	124	909	0.0140205	evm.model.scaffold10719.22;evm.model.scaffold11157.9;evm.model.scaffold12413.2;evm.model.scaffold12647.10;evm.model.scaffold12851.17;evm.model.scaffold12931.1;evm.model.scaffold13299.7;evm.model.scaffold14127.25;evm.model.scaffold15027.67;evm.model.scaffold16525.27;evm.model.scaffold17795.80;evm.model.scaffold18255.23;evm.model.scaffold20057.9;evm.model.scaffold20345.12;evm.model.scaffold20345.46…	MF
GO:0001882	nucleoside binding	165	1245	0.014363	evm.model.scaffold10719.22;evm.model.scaffold11157.9;evm.model.scaffold12413.2;evm.model.scaffold12647.10;evm.model.scaffold12851.17;evm.model.scaffold12931.1;evm.model.scaffold13299.7;evm.model.scaffold14065.22;evm.model.scaffold14067.11;evm.model.scaffold14127.25;evm.model.scaffold14631.8;evm.model.scaffold15027.67;evm.model.scaffold15311.7;evm.model.scaffold16525.27;evm.model.scaffold17795.80;…	MF
GO:0006471	protein ADP-ribosylation	4	10	0.0146507	evm.model.scaffold11777.35;evm.model.scaffold57667.1;evm.model.scaffold62683.1;evm.model.scaffold63545.2	BP
GO:0008233	peptidase activity	59	394	0.0147118	evm.model.scaffold11777.13.1;evm.model.scaffold13773.1;evm.model.scaffold17977.2;evm.model.scaffold1925.37;evm.model.scaffold22081.9;evm.model.scaffold2251.4;evm.model.scaffold22817.1;evm.model.scaffold22817.2;evm.model.scaffold22817.9;evm.model.scaffold2335.73;evm.model.scaffold24861.4;evm.model.scaffold25603.9;evm.model.scaffold27219.35;evm.model.scaffold30559.20;evm.model.scaffold33513.5;evm.m…	MF
GO:0006221	pyrimidine nucleotide biosynthetic process	5	15	0.0149036	evm.model.scaffold24507.4;evm.model.scaffold59507.9;evm.model.scaffold60899.96;evm.model.scaffold64379.2;evm.model.scaffold723189.1	BP
GO:0050793	regulation of developmental process	5	15	0.0149036	evm.model.scaffold20345.45;evm.model.scaffold33565.106;evm.model.scaffold3959.5;evm.model.scaffold48497.5;evm.model.scaffold63187.30	BP
GO:0004563	beta-N-acetylhexosaminidase activity	5	14	0.0153729	evm.model.scaffold26991.6;evm.model.scaffold36479.2;evm.model.scaffold52123.3;evm.model.scaffold57193.2;evm.model.scaffold60103.14.1	MF
GO:0006468	protein phosphorylation	54	389	0.0160428	evm.model.scaffold10719.22;evm.model.scaffold11157.9;evm.model.scaffold12413.2;evm.model.scaffold12851.17;evm.model.scaffold16525.27;evm.model.scaffold17795.80;evm.model.scaffold18255.23;evm.model.scaffold20057.9;evm.model.scaffold20345.12;evm.model.scaffold20733.11;evm.model.scaffold24805.10;evm.model.scaffold26237.38;evm.model.scaffold27667.14;evm.model.scaffold30463.5;evm.model.scaffold30463.7…	BP
GO:0044421	extracellular region part	9	41	0.0170298	evm.model.scaffold14657.17;evm.model.scaffold34531.77;evm.model.scaffold37507.6;evm.model.scaffold3959.5;evm.model.scaffold46613.22;evm.model.scaffold49439.1;evm.model.scaffold545.27;evm.model.scaffold55869.16;evm.model.scaffold8003.1	CC
GO:0001883	purine nucleoside binding	163	1236	0.0176568	evm.model.scaffold10719.22;evm.model.scaffold11157.9;evm.model.scaffold12413.2;evm.model.scaffold12647.10;evm.model.scaffold12851.17;evm.model.scaffold12931.1;evm.model.scaffold13299.7;evm.model.scaffold14065.22;evm.model.scaffold14067.11;evm.model.scaffold14127.25;evm.model.scaffold14631.8;evm.model.scaffold15027.67;evm.model.scaffold15311.7;evm.model.scaffold16525.27;evm.model.scaffold17795.80;…	MF
GO:0032550	purine ribonucleoside binding	163	1236	0.0176568	evm.model.scaffold10719.22;evm.model.scaffold11157.9;evm.model.scaffold12413.2;evm.model.scaffold12647.10;evm.model.scaffold12851.17;evm.model.scaffold12931.1;evm.model.scaffold13299.7;evm.model.scaffold14065.22;evm.model.scaffold14067.11;evm.model.scaffold14127.25;evm.model.scaffold14631.8;evm.model.scaffold15027.67;evm.model.scaffold15311.7;evm.model.scaffold16525.27;evm.model.scaffold17795.80;…	MF
GO:0008236	serine-type peptidase activity	16	81	0.0181167	evm.model.scaffold11777.13.1;evm.model.scaffold2251.4;evm.model.scaffold22817.1;evm.model.scaffold22817.2;evm.model.scaffold2335.73;evm.model.scaffold41119.11;evm.model.scaffold44835.26;evm.model.scaffold5427.48;evm.model.scaffold55315.2;evm.model.scaffold59629.19;evm.model.scaffold61233.15;evm.model.scaffold61267.8;evm.model.scaffold63879.2;evm.model.scaffold64527.7;evm.model.scaffold64857.17;ev…	MF
GO:0017171	serine hydrolase activity	16	81	0.0181167	evm.model.scaffold11777.13.1;evm.model.scaffold2251.4;evm.model.scaffold22817.1;evm.model.scaffold22817.2;evm.model.scaffold2335.73;evm.model.scaffold41119.11;evm.model.scaffold44835.26;evm.model.scaffold5427.48;evm.model.scaffold55315.2;evm.model.scaffold59629.19;evm.model.scaffold61233.15;evm.model.scaffold61267.8;evm.model.scaffold63879.2;evm.model.scaffold64527.7;evm.model.scaffold64857.17;ev…	MF
GO:0032555	purine ribonucleotide binding	163	1237	0.0181423	evm.model.scaffold10719.22;evm.model.scaffold11157.9;evm.model.scaffold12413.2;evm.model.scaffold12647.10;evm.model.scaffold12851.17;evm.model.scaffold12931.1;evm.model.scaffold13299.7;evm.model.scaffold14065.22;evm.model.scaffold14067.11;evm.model.scaffold14127.25;evm.model.scaffold14631.8;evm.model.scaffold15027.67;evm.model.scaffold15311.7;evm.model.scaffold16525.27;evm.model.scaffold17795.80;…	MF
GO:0006486	protein glycosylation	30	195	0.018254	evm.model.scaffold10677.22;evm.model.scaffold11777.35;evm.model.scaffold20445.3;evm.model.scaffold20783.4;evm.model.scaffold22541.20;evm.model.scaffold2335.1;evm.model.scaffold2433.1.1;evm.model.scaffold26053.21.1;evm.model.scaffold34977.3;evm.model.scaffold385.2;evm.model.scaffold38965.6;evm.model.scaffold42189.6;evm.model.scaffold44569.7;evm.model.scaffold50135.13;evm.model.scaffold52139.26;evm…	BP
GO:0043413	macromolecule glycosylation	30	195	0.018254	evm.model.scaffold10677.22;evm.model.scaffold11777.35;evm.model.scaffold20445.3;evm.model.scaffold20783.4;evm.model.scaffold22541.20;evm.model.scaffold2335.1;evm.model.scaffold2433.1.1;evm.model.scaffold26053.21.1;evm.model.scaffold34977.3;evm.model.scaffold385.2;evm.model.scaffold38965.6;evm.model.scaffold42189.6;evm.model.scaffold44569.7;evm.model.scaffold50135.13;evm.model.scaffold52139.26;evm…	BP
GO:0005524	ATP binding	122	902	0.0188304	evm.model.scaffold10719.22;evm.model.scaffold11157.9;evm.model.scaffold12413.2;evm.model.scaffold12647.10;evm.model.scaffold12851.17;evm.model.scaffold12931.1;evm.model.scaffold13299.7;evm.model.scaffold14127.25;evm.model.scaffold15027.67;evm.model.scaffold16525.27;evm.model.scaffold17795.80;evm.model.scaffold18255.23;evm.model.scaffold20057.9;evm.model.scaffold20345.12;evm.model.scaffold20345.46…	MF
GO:0070011	peptidase activity, acting on L-amino acid peptides	56	376	0.0189254	evm.model.scaffold11777.13.1;evm.model.scaffold13773.1;evm.model.scaffold17977.2;evm.model.scaffold1925.37;evm.model.scaffold22081.9;evm.model.scaffold2251.4;evm.model.scaffold22817.1;evm.model.scaffold22817.2;evm.model.scaffold2335.73;evm.model.scaffold24861.4;evm.model.scaffold25603.9;evm.model.scaffold27219.35;evm.model.scaffold30559.20;evm.model.scaffold33513.5;evm.model.scaffold34531.104;evm…	MF
GO:0070085	glycosylation	30	196	0.0194896	evm.model.scaffold10677.22;evm.model.scaffold11777.35;evm.model.scaffold20445.3;evm.model.scaffold20783.4;evm.model.scaffold22541.20;evm.model.scaffold2335.1;evm.model.scaffold2433.1.1;evm.model.scaffold26053.21.1;evm.model.scaffold34977.3;evm.model.scaffold385.2;evm.model.scaffold38965.6;evm.model.scaffold42189.6;evm.model.scaffold44569.7;evm.model.scaffold50135.13;evm.model.scaffold52139.26;evm…	BP
GO:0016887	ATPase activity	37	232	0.0195264	evm.model.scaffold1.1;evm.model.scaffold12931.1;evm.model.scaffold13299.7;evm.model.scaffold15027.67;evm.model.scaffold20345.46;evm.model.scaffold21411.52;evm.model.scaffold22933.1;evm.model.scaffold23111.1;evm.model.scaffold24507.14;evm.model.scaffold24877.1;evm.model.scaffold27281.23;evm.model.scaffold42089.20;evm.model.scaffold47.8;evm.model.scaffold47297.77;evm.model.scaffold48295.38;evm.mode…	MF
GO:0032549	ribonucleoside binding	163	1240	0.0196659	evm.model.scaffold10719.22;evm.model.scaffold11157.9;evm.model.scaffold12413.2;evm.model.scaffold12647.10;evm.model.scaffold12851.17;evm.model.scaffold12931.1;evm.model.scaffold13299.7;evm.model.scaffold14065.22;evm.model.scaffold14067.11;evm.model.scaffold14127.25;evm.model.scaffold14631.8;evm.model.scaffold15027.67;evm.model.scaffold15311.7;evm.model.scaffold16525.27;evm.model.scaffold17795.80;…	MF
GO:0030554	adenyl nucleotide binding	124	920	0.0198537	evm.model.scaffold10719.22;evm.model.scaffold11157.9;evm.model.scaffold12413.2;evm.model.scaffold12647.10;evm.model.scaffold12851.17;evm.model.scaffold12931.1;evm.model.scaffold13299.7;evm.model.scaffold14127.25;evm.model.scaffold15027.67;evm.model.scaffold16525.27;evm.model.scaffold17795.80;evm.model.scaffold18255.23;evm.model.scaffold20057.9;evm.model.scaffold20345.12;evm.model.scaffold20345.46…	MF
GO:0031406	carboxylic acid binding	6	20	0.0199074	evm.model.scaffold30557.8;evm.model.scaffold48227.125;evm.model.scaffold53859.1;evm.model.scaffold5663.67;evm.model.scaffold63551.15;evm.model.scaffold64639.28	MF
GO:0043177	organic acid binding	6	20	0.0199074	evm.model.scaffold30557.8;evm.model.scaffold48227.125;evm.model.scaffold53859.1;evm.model.scaffold5663.67;evm.model.scaffold63551.15;evm.model.scaffold64639.28	MF
GO:0048029	monosaccharide binding	6	20	0.0199074	evm.model.scaffold30557.8;evm.model.scaffold48227.125;evm.model.scaffold53859.1;evm.model.scaffold5663.67;evm.model.scaffold63551.15;evm.model.scaffold64639.28	MF
GO:0015929	hexosaminidase activity	5	15	0.0209525	evm.model.scaffold26991.6;evm.model.scaffold36479.2;evm.model.scaffold52123.3;evm.model.scaffold57193.2;evm.model.scaffold60103.14.1	MF
GO:0006165	nucleoside diphosphate phosphorylation	6	22	0.021682	evm.model.scaffold23159.6;evm.model.scaffold24507.4;evm.model.scaffold59507.9;evm.model.scaffold60899.96;evm.model.scaffold64379.2;evm.model.scaffold723189.1	BP
GO:0046939	nucleotide phosphorylation	6	22	0.021682	evm.model.scaffold23159.6;evm.model.scaffold24507.4;evm.model.scaffold59507.9;evm.model.scaffold60899.96;evm.model.scaffold64379.2;evm.model.scaffold723189.1	BP
GO:0004656	procollagen-proline 4-dioxygenase activity	3	6	0.0222347	evm.model.scaffold14657.29;evm.model.scaffold53859.1;evm.model.scaffold5663.67	MF
GO:0019798	procollagen-proline dioxygenase activity	3	6	0.0222347	evm.model.scaffold14657.29;evm.model.scaffold53859.1;evm.model.scaffold5663.67	MF
GO:0031543	peptidyl-proline dioxygenase activity	3	6	0.0222347	evm.model.scaffold14657.29;evm.model.scaffold53859.1;evm.model.scaffold5663.67	MF
GO:0031545	peptidyl-proline 4-dioxygenase activity	3	6	0.0222347	evm.model.scaffold14657.29;evm.model.scaffold53859.1;evm.model.scaffold5663.67	MF
GO:0003950	NAD+ ADP-ribosyltransferase activity	7	26	0.0222614	evm.model.scaffold11777.35;evm.model.scaffold19911.9;evm.model.scaffold29865.24;evm.model.scaffold37629.36;evm.model.scaffold60969.36;evm.model.scaffold63545.2;evm.model.scaffold720189.1	MF
GO:0004252	serine-type endopeptidase activity	13	63	0.0223786	evm.model.scaffold11777.13.1;evm.model.scaffold2251.4;evm.model.scaffold22817.1;evm.model.scaffold22817.2;evm.model.scaffold44835.26;evm.model.scaffold5427.48;evm.model.scaffold55315.2;evm.model.scaffold59629.19;evm.model.scaffold61233.15;evm.model.scaffold61267.8;evm.model.scaffold63879.2;evm.model.scaffold64527.7;evm.model.scaffold64857.17	MF
GO:0032553	ribonucleotide binding	163	1245	0.0224403	evm.model.scaffold10719.22;evm.model.scaffold11157.9;evm.model.scaffold12413.2;evm.model.scaffold12647.10;evm.model.scaffold12851.17;evm.model.scaffold12931.1;evm.model.scaffold13299.7;evm.model.scaffold14065.22;evm.model.scaffold14067.11;evm.model.scaffold14127.25;evm.model.scaffold14631.8;evm.model.scaffold15027.67;evm.model.scaffold15311.7;evm.model.scaffold16525.27;evm.model.scaffold17795.80;…	MF
GO:0036094	small molecule binding	188	1453	0.022564	evm.model.scaffold1.1;evm.model.scaffold10719.22;evm.model.scaffold11157.9;evm.model.scaffold12413.2;evm.model.scaffold12647.10;evm.model.scaffold12851.17;evm.model.scaffold12931.1;evm.model.scaffold13299.7;evm.model.scaffold14065.22;evm.model.scaffold14067.11;evm.model.scaffold14127.25;evm.model.scaffold14127.35;evm.model.scaffold14631.8;evm.model.scaffold15027.67;evm.model.scaffold15311.7;evm.m…	MF
GO:1902494	catalytic complex	19	118	0.0225979	evm.model.scaffold1989.169.1;evm.model.scaffold23159.6;evm.model.scaffold24507.14;evm.model.scaffold27281.23;evm.model.scaffold34635.4;evm.model.scaffold41971.27;evm.model.scaffold47.8;evm.model.scaffold47297.77;evm.model.scaffold48295.38;evm.model.scaffold50279.8;evm.model.scaffold52131.10;evm.model.scaffold57227.1;evm.model.scaffold59337.30;evm.model.scaffold64797.2;evm.model.scaffold64965.1;ev…	CC
GO:0035639	purine ribonucleoside triphosphate binding	161	1230	0.0233754	evm.model.scaffold10719.22;evm.model.scaffold11157.9;evm.model.scaffold12413.2;evm.model.scaffold12647.10;evm.model.scaffold12851.17;evm.model.scaffold12931.1;evm.model.scaffold13299.7;evm.model.scaffold14065.22;evm.model.scaffold14067.11;evm.model.scaffold14127.25;evm.model.scaffold14631.8;evm.model.scaffold15027.67;evm.model.scaffold15311.7;evm.model.scaffold16525.27;evm.model.scaffold17795.80;…	MF
GO:0023052	signaling	171	1435	0.023626	evm.model.scaffold10271.21;evm.model.scaffold11121.10;evm.model.scaffold11121.44;evm.model.scaffold11735.16;evm.model.scaffold13345.1;evm.model.scaffold14067.11;evm.model.scaffold14631.8;evm.model.scaffold15311.8;evm.model.scaffold15477.6;evm.model.scaffold15869.11;evm.model.scaffold15883.1;evm.model.scaffold16535.37;evm.model.scaffold16535.65;evm.model.scaffold16535.98;evm.model.scaffold17795.47…	BP
GO:0044700	single organism signaling	171	1435	0.023626	evm.model.scaffold10271.21;evm.model.scaffold11121.10;evm.model.scaffold11121.44;evm.model.scaffold11735.16;evm.model.scaffold13345.1;evm.model.scaffold14067.11;evm.model.scaffold14631.8;evm.model.scaffold15311.8;evm.model.scaffold15477.6;evm.model.scaffold15869.11;evm.model.scaffold15883.1;evm.model.scaffold16535.37;evm.model.scaffold16535.65;evm.model.scaffold16535.98;evm.model.scaffold17795.47…	BP
GO:0009101	glycoprotein biosynthetic process	30	200	0.0251078	evm.model.scaffold10677.22;evm.model.scaffold11777.35;evm.model.scaffold20445.3;evm.model.scaffold20783.4;evm.model.scaffold22541.20;evm.model.scaffold2335.1;evm.model.scaffold2433.1.1;evm.model.scaffold26053.21.1;evm.model.scaffold34977.3;evm.model.scaffold385.2;evm.model.scaffold38965.6;evm.model.scaffold42189.6;evm.model.scaffold44569.7;evm.model.scaffold50135.13;evm.model.scaffold52139.26;evm…	BP
GO:0006220	pyrimidine nucleotide metabolic process	5	17	0.0257839	evm.model.scaffold24507.4;evm.model.scaffold59507.9;evm.model.scaffold60899.96;evm.model.scaffold64379.2;evm.model.scaffold723189.1	BP
GO:0017076	purine nucleotide binding	163	1251	0.026187	evm.model.scaffold10719.22;evm.model.scaffold11157.9;evm.model.scaffold12413.2;evm.model.scaffold12647.10;evm.model.scaffold12851.17;evm.model.scaffold12931.1;evm.model.scaffold13299.7;evm.model.scaffold14065.22;evm.model.scaffold14067.11;evm.model.scaffold14127.25;evm.model.scaffold14631.8;evm.model.scaffold15027.67;evm.model.scaffold15311.7;evm.model.scaffold16525.27;evm.model.scaffold17795.80;…	MF
GO:0009100	glycoprotein metabolic process	30	201	0.0266925	evm.model.scaffold10677.22;evm.model.scaffold11777.35;evm.model.scaffold20445.3;evm.model.scaffold20783.4;evm.model.scaffold22541.20;evm.model.scaffold2335.1;evm.model.scaffold2433.1.1;evm.model.scaffold26053.21.1;evm.model.scaffold34977.3;evm.model.scaffold385.2;evm.model.scaffold38965.6;evm.model.scaffold42189.6;evm.model.scaffold44569.7;evm.model.scaffold50135.13;evm.model.scaffold52139.26;evm…	BP
GO:0072527	pyrimidine-containing compound metabolic process	6	23	0.0268258	evm.model.scaffold24507.4;evm.model.scaffold59507.9;evm.model.scaffold60899.96;evm.model.scaffold62425.3.1;evm.model.scaffold64379.2;evm.model.scaffold723189.1	BP
GO:0097367	carbohydrate derivative binding	175	1352	0.0269815	evm.model.scaffold10719.22;evm.model.scaffold11157.9;evm.model.scaffold12413.2;evm.model.scaffold12647.10;evm.model.scaffold12851.17;evm.model.scaffold12931.1;evm.model.scaffold13299.7;evm.model.scaffold14065.22;evm.model.scaffold14067.11;evm.model.scaffold14127.25;evm.model.scaffold14631.8;evm.model.scaffold15027.67;evm.model.scaffold15311.7;evm.model.scaffold16525.27;evm.model.scaffold17795.80;…	MF
GO:0005615	extracellular space	5	18	0.0272446	evm.model.scaffold14657.17;evm.model.scaffold46613.22;evm.model.scaffold49439.1;evm.model.scaffold55869.16;evm.model.scaffold8003.1	CC
GO:0006508	proteolysis	60	453	0.0282588	evm.model.scaffold11777.13.1;evm.model.scaffold12851.26;evm.model.scaffold12851.28;evm.model.scaffold12851.30;evm.model.scaffold13773.1;evm.model.scaffold17977.2;evm.model.scaffold22081.9;evm.model.scaffold2251.4;evm.model.scaffold22817.1;evm.model.scaffold22817.2;evm.model.scaffold22817.9;evm.model.scaffold2335.73;evm.model.scaffold24861.4;evm.model.scaffold25603.9;evm.model.scaffold27219.35;evm…	BP
GO:0051093	negative regulation of developmental process	3	7	0.0285415	evm.model.scaffold33565.106;evm.model.scaffold48497.5;evm.model.scaffold63187.30	BP
GO:0050794	regulation of cellular process	235	2033	0.0289226	evm.model.scaffold10271.21;evm.model.scaffold10783.3;evm.model.scaffold11121.10;evm.model.scaffold11121.44;evm.model.scaffold11733.12.1;evm.model.scaffold11735.16;evm.model.scaffold12119.3;evm.model.scaffold12495.10;evm.model.scaffold13345.1;evm.model.scaffold13457.4;evm.model.scaffold14065.43;evm.model.scaffold14067.11;evm.model.scaffold14631.8;evm.model.scaffold15311.8;evm.model.scaffold15477.6…	BP
GO:0046847	filopodium assembly	2	3	0.0302243	evm.model.scaffold27357.3;evm.model.scaffold341.12	BP
GO:0043228	non-membrane-bounded organelle	70	570	0.0305739	evm.model.scaffold10271.10;evm.model.scaffold12629.21_evm.model.scaffold12629.22;evm.model.scaffold15883.1;evm.model.scaffold1989.169.1;evm.model.scaffold21081.21;evm.model.scaffold2335.11;evm.model.scaffold2335.74;evm.model.scaffold24507.14;evm.model.scaffold26009.7;evm.model.scaffold27281.23;evm.model.scaffold28019.8;evm.model.scaffold28539.17;evm.model.scaffold34169.4;evm.model.scaffold34235.3…	CC
GO:0043232	intracellular non-membrane-bounded organelle	70	570	0.0305739	evm.model.scaffold10271.10;evm.model.scaffold12629.21_evm.model.scaffold12629.22;evm.model.scaffold15883.1;evm.model.scaffold1989.169.1;evm.model.scaffold21081.21;evm.model.scaffold2335.11;evm.model.scaffold2335.74;evm.model.scaffold24507.14;evm.model.scaffold26009.7;evm.model.scaffold27281.23;evm.model.scaffold28019.8;evm.model.scaffold28539.17;evm.model.scaffold34169.4;evm.model.scaffold34235.3…	CC
GO:0050789	regulation of biological process	236	2046	0.0311546	evm.model.scaffold10271.21;evm.model.scaffold10783.3;evm.model.scaffold11121.10;evm.model.scaffold11121.44;evm.model.scaffold11733.12.1;evm.model.scaffold11735.16;evm.model.scaffold12119.3;evm.model.scaffold12495.10;evm.model.scaffold13345.1;evm.model.scaffold13457.4;evm.model.scaffold14065.43;evm.model.scaffold14067.11;evm.model.scaffold14631.8;evm.model.scaffold15311.8;evm.model.scaffold15477.6…	BP
GO:0009132	nucleoside diphosphate metabolic process	6	24	0.0327172	evm.model.scaffold23159.6;evm.model.scaffold24507.4;evm.model.scaffold59507.9;evm.model.scaffold60899.96;evm.model.scaffold64379.2;evm.model.scaffold723189.1	BP
GO:0005815	microtubule organizing center	5	19	0.0340464	evm.model.scaffold28019.8;evm.model.scaffold45925.7;evm.model.scaffold59247.5;evm.model.scaffold63799.2;evm.model.scaffold64809.1	CC
GO:0007275	multicellular organism development	11	58	0.0347525	evm.model.scaffold20345.45;evm.model.scaffold26513.3;evm.model.scaffold26513.4;evm.model.scaffold3959.5;evm.model.scaffold45271.1;evm.model.scaffold48497.5;evm.model.scaffold493.17;evm.model.scaffold54597.2.1;evm.model.scaffold60969.16;evm.model.scaffold62173.13;evm.model.scaffold64145.1	BP
GO:0005315	inorganic phosphate transmembrane transporter activity	2	3	0.0355175	evm.model.scaffold5497.4;evm.model.scaffold55179.16	MF
GO:0008093	cytoskeletal adaptor activity	2	3	0.0355175	evm.model.scaffold27357.3;evm.model.scaffold341.12	MF
GO:0017124	SH3 domain binding	2	3	0.0355175	evm.model.scaffold27357.3;evm.model.scaffold341.12	MF
GO:1901677	phosphate transmembrane transporter activity	2	3	0.0355175	evm.model.scaffold5497.4;evm.model.scaffold55179.16	MF
GO:0006869	lipid transport	7	31	0.036703	evm.model.scaffold13299.7;evm.model.scaffold15027.67;evm.model.scaffold24877.1;evm.model.scaffold27763.3;evm.model.scaffold58835.1;evm.model.scaffold64279.135;evm.model.scaffold64279.136	BP
GO:0010876	lipid localization	7	31	0.036703	evm.model.scaffold13299.7;evm.model.scaffold15027.67;evm.model.scaffold24877.1;evm.model.scaffold27763.3;evm.model.scaffold58835.1;evm.model.scaffold64279.135;evm.model.scaffold64279.136	BP
GO:0016706	oxidoreductase activity, acting on paired donors, with incorporation or reduction of molecular oxygen, 2-oxoglutarate as one donor, and incorporation of one atom each of oxygen into both donors	9	41	0.0368046	evm.model.scaffold14657.29;evm.model.scaffold30557.8;evm.model.scaffold48227.125;evm.model.scaffold49503.29;evm.model.scaffold53859.1;evm.model.scaffold5663.67;evm.model.scaffold63551.15;evm.model.scaffold63667.3;evm.model.scaffold64639.28	MF
GO:0065007	biological regulation	239	2085	0.0386437	evm.model.scaffold10271.21;evm.model.scaffold10783.3;evm.model.scaffold11121.10;evm.model.scaffold11121.44;evm.model.scaffold11733.12.1;evm.model.scaffold11735.16;evm.model.scaffold12119.3;evm.model.scaffold12495.10;evm.model.scaffold13345.1;evm.model.scaffold13457.4;evm.model.scaffold14065.43;evm.model.scaffold14065.51;evm.model.scaffold14067.11;evm.model.scaffold14631.8;evm.model.scaffold15311.…	BP
GO:0007219	Notch signaling pathway	4	13	0.0387578	evm.model.scaffold22081.9;evm.model.scaffold493.17;evm.model.scaffold54597.2.1;evm.model.scaffold60231.2	BP
GO:0007267	cell-cell signaling	4	13	0.0387578	evm.model.scaffold26513.3;evm.model.scaffold26513.4;evm.model.scaffold45271.1;evm.model.scaffold62173.13	BP
GO:0070925	organelle assembly	4	13	0.0387578	evm.model.scaffold51783.20;evm.model.scaffold58059.28;evm.model.scaffold65017.39;evm.model.scaffold723575.1	BP
GO:1901137	carbohydrate derivative biosynthetic process	39	283	0.0405411	evm.model.scaffold10677.22;evm.model.scaffold11777.35;evm.model.scaffold20445.3;evm.model.scaffold20783.4;evm.model.scaffold22541.20;evm.model.scaffold2335.1;evm.model.scaffold2433.1.1;evm.model.scaffold24507.4;evm.model.scaffold26053.21.1;evm.model.scaffold34977.3;evm.model.scaffold36001.47;evm.model.scaffold385.2;evm.model.scaffold38965.6;evm.model.scaffold42189.6;evm.model.scaffold44569.7;evm.…	BP
GO:0007050	cell cycle arrest	3	8	0.0421931	evm.model.scaffold28667.2;evm.model.scaffold35701.14;evm.model.scaffold51701.4	BP
GO:0042559	pteridine-containing compound biosynthetic process	3	8	0.0421931	evm.model.scaffold12647.10;evm.model.scaffold22817.59;evm.model.scaffold64529.18	BP
GO:0007165	signal transduction	166	1422	0.0491764	evm.model.scaffold10271.21;evm.model.scaffold11121.10;evm.model.scaffold11121.44;evm.model.scaffold11735.16;evm.model.scaffold13345.1;evm.model.scaffold14067.11;evm.model.scaffold14631.8;evm.model.scaffold15311.8;evm.model.scaffold15477.6;evm.model.scaffold15869.11;evm.model.scaffold15883.1;evm.model.scaffold16535.37;evm.model.scaffold16535.65;evm.model.scaffold16535.98;evm.model.scaffold17795.47…	BP
GO:0050896	response to stimulus	195	1690	0.0498546	evm.model.scaffold10271.21;evm.model.scaffold11121.10;evm.model.scaffold11121.44;evm.model.scaffold11735.16;evm.model.scaffold13345.1;evm.model.scaffold14067.11;evm.model.scaffold14631.8;evm.model.scaffold15311.8;evm.model.scaffold15477.6;evm.model.scaffold15869.11;evm.model.scaffold15883.1;evm.model.scaffold16535.37;evm.model.scaffold16535.65;evm.model.scaffold16535.98;evm.model.scaffold17795.47…	BP

## Sheet: KEGG-M2
Table S7b. KEGG analysis of M2
KEGG_A_class	KEGG_B_class	Pathway	Pathway ID	Genes	Out	All	P value
Environmental Information Processing	Signal transduction	Apelin signaling pathway	ko04371	evm.model.scaffold25757.9;evm.model.scaffold25757.7;evm.model.scaffold63371.5;evm.model.scaffold56167.23;evm.model.scaffold11457.1;evm.model.scaffold61231.15;evm.model.scaffold19711.18;evm.model.scaffold17009.8;evm.model.scaffold37909.13;evm.model.scaffold57011.43;evm.model.scaffold5663.51;evm.model.scaffold64551.3;evm.model.scaffold726937.1;evm.model.scaffold54597.2.1;evm.model.scaffold59867.4;e…	53	249	5.65144e-08
Organismal Systems	Endocrine system	Oxytocin signaling pathway	ko04921	evm.model.scaffold25757.9;evm.model.scaffold25757.7;evm.model.scaffold63371.5;evm.model.scaffold63423.31;evm.model.scaffold11121.10;evm.model.scaffold11457.1;evm.model.scaffold61231.15;evm.model.scaffold59003.7;evm.model.scaffold63613.14;evm.model.scaffold19711.18;evm.model.scaffold17009.8;evm.model.scaffold56501.4;evm.model.scaffold57781.1;evm.model.scaffold30165.10_evm.model.scaffold30165.9;evm…	66	343	8.58311e-08
Organismal Systems	Digestive system	Gastric acid secretion	ko04971	evm.model.scaffold25757.9;evm.model.scaffold25757.7;evm.model.scaffold63371.5;evm.model.scaffold11457.1;evm.model.scaffold61231.15;evm.model.scaffold19711.18;evm.model.scaffold17009.8;evm.model.scaffold57011.43;evm.model.scaffold2427.7;evm.model.scaffold5663.51;evm.model.scaffold726937.1;evm.model.scaffold59867.4;evm.model.scaffold36013.1;evm.model.scaffold64633.24;evm.model.scaffold64633.44;evm.…	50	241	3.09226e-07
Organismal Systems	Circulatory system	Vascular smooth muscle contraction	ko04270	evm.model.scaffold25757.9;evm.model.scaffold25757.7;evm.model.scaffold63371.5;evm.model.scaffold63423.31;evm.model.scaffold11457.1;evm.model.scaffold10271.21;evm.model.scaffold61231.15;evm.model.scaffold59003.7;evm.model.scaffold19711.18;evm.model.scaffold17009.8;evm.model.scaffold57011.43;evm.model.scaffold56761.12;evm.model.scaffold5663.51;evm.model.scaffold726937.1;evm.model.scaffold36001.47;e…	55	285	9.39893e-07
Environmental Information Processing	Signal transduction	Calcium signaling pathway	ko04020	evm.model.scaffold61259.64;evm.model.scaffold25757.9;evm.model.scaffold25757.7;evm.model.scaffold63371.5;evm.model.scaffold37027.23;evm.model.scaffold11121.10;evm.model.scaffold11457.1;evm.model.scaffold10271.21;evm.model.scaffold61231.15;evm.model.scaffold45061.15;evm.model.scaffold19711.18;evm.model.scaffold17009.8;evm.model.scaffold38447.44;evm.model.scaffold40853.21.1;evm.model.scaffold57011.…	64	356	1.64599e-06
Metabolism	Xenobiotics biodegradation and metabolism	Drug metabolism - other enzymes	ko00983	evm.model.scaffold64067.3;evm.model.scaffold13899.8;evm.model.scaffold47433.8;evm.model.scaffold15837.4;evm.model.scaffold52525.15;evm.model.scaffold696075.1;evm.model.scaffold54885.1;evm.model.scaffold723189.1;evm.model.scaffold60899.96;evm.model.scaffold48227.101;evm.model.scaffold16557.6;evm.model.scaffold36641.13;evm.model.scaffold64165.1;evm.model.scaffold1989.41;evm.model.scaffold57417.1;ev…	36	170	8.52748e-06
Metabolism	Xenobiotics biodegradation and metabolism	Metabolism of xenobiotics by cytochrome P450	ko00980	evm.model.scaffold47433.8;evm.model.scaffold696075.1;evm.model.scaffold61423.1;evm.model.scaffold36641.13;evm.model.scaffold42943.1;evm.model.scaffold1989.72;evm.model.scaffold64981.24;evm.model.scaffold12123.7;evm.model.scaffold63279.9;evm.model.scaffold53111.58;evm.model.scaffold43677.2;evm.model.scaffold61179.6;evm.model.scaffold56669.30;evm.model.scaffold36483.100;evm.model.scaffold34825.12;e…	23	90	1.57786e-05
Organismal Systems	Sensory system	Phototransduction - fly	ko04745	evm.model.scaffold63371.5;evm.model.scaffold11457.1;evm.model.scaffold17009.8;evm.model.scaffold5663.51;evm.model.scaffold726937.1;evm.model.scaffold36013.1;evm.model.scaffold36833.34;evm.model.scaffold64633.24;evm.model.scaffold14907.6;evm.model.scaffold36841.8;evm.model.scaffold53875.2;evm.model.scaffold35989.43;evm.model.scaffold63833.21;evm.model.scaffold61517.13;evm.model.scaffold51427.21;ev…	28	124	2.45819e-05
Environmental Information Processing	Signal transduction	cGMP - PKG signaling pathway	ko04022	evm.model.scaffold25757.9;evm.model.scaffold25757.7;evm.model.scaffold63371.5;evm.model.scaffold63423.31;evm.model.scaffold11121.10;evm.model.scaffold11457.1;evm.model.scaffold10271.10;evm.model.scaffold10271.21;evm.model.scaffold61231.15;evm.model.scaffold59003.7;evm.model.scaffold19711.18;evm.model.scaffold17009.8;evm.model.scaffold57011.43;evm.model.scaffold56761.12;evm.model.scaffold5663.51;e…	56	332	4.8923e-05
Cellular Processes	Cellular community - eukaryotes	Gap junction	ko04540	evm.model.scaffold42195.13;evm.model.scaffold42195.10_evm.model.scaffold42195.11_evm.model.scaffold42195.12_evm.model.scaffold42195.9;evm.model.scaffold61157.10;evm.model.scaffold57011.31;evm.model.scaffold56761.12;evm.model.scaffold24479.7;evm.model.scaffold63651.46;evm.model.scaffold47499.9;evm.model.scaffold8357.26;evm.model.scaffold8357.25;evm.model.scaffold726937.1;evm.model.scaffold64633.28…	33	168	9.67237e-05
Organismal Systems	Nervous system	Long-term potentiation	ko04720	evm.model.scaffold63371.5;evm.model.scaffold11121.10;evm.model.scaffold11457.1;evm.model.scaffold17009.8;evm.model.scaffold5663.51;evm.model.scaffold726937.1;evm.model.scaffold64633.6;evm.model.scaffold52871.5;evm.model.scaffold63833.21;evm.model.scaffold53393.20;evm.model.scaffold61517.13;evm.model.scaffold26649.15;evm.model.scaffold51427.21;evm.model.scaffold52085.5;evm.model.scaffold36483.26;e…	28	134	0.000106266
Metabolism	Metabolism of cofactors and vitamins	Thiamine metabolism	ko00730	evm.model.scaffold4427.42;evm.model.scaffold52525.22;evm.model.scaffold62425.3.1;evm.model.scaffold26399.17;evm.model.scaffold6209.17;evm.model.scaffold38247.10;evm.model.scaffold56427.4.1;evm.model.scaffold14127.25;evm.model.scaffold38747.27;evm.model.scaffold64553.12;evm.model.scaffold13837.2	11	31	0.00011459
Metabolism	Glycan biosynthesis and metabolism	Other glycan degradation	ko00511	evm.model.scaffold44339.36;evm.model.scaffold64813.1;evm.model.scaffold61423.6;evm.model.scaffold60103.14.1;evm.model.scaffold26991.6;evm.model.scaffold57193.2;evm.model.scaffold38247.1;evm.model.scaffold58949.2;evm.model.scaffold58949.3;evm.model.scaffold36479.2;evm.model.scaffold52123.3;evm.model.scaffold63879.6;evm.model.scaffold63879.11;evm.model.scaffold64227.1;evm.model.scaffold15477.37	15	54	0.000170901
Environmental Information Processing	Signal transduction	MAPK signaling pathway - plant	ko04016	evm.model.scaffold63371.5;evm.model.scaffold11457.1;evm.model.scaffold17009.8;evm.model.scaffold723189.1;evm.model.scaffold38447.73;evm.model.scaffold60899.96;evm.model.scaffold5663.51;evm.model.scaffold64119.9;evm.model.scaffold64379.2;evm.model.scaffold24507.4;evm.model.scaffold51427.21;evm.model.scaffold52085.5;evm.model.scaffold36483.26;evm.model.scaffold26801.12;evm.model.scaffold61639.12;ev…	22	98	0.000193788
Metabolism	Glycan biosynthesis and metabolism	Glycosphingolipid biosynthesis - ganglio series	ko00604	evm.model.scaffold44339.36;evm.model.scaffold60103.14.1;evm.model.scaffold26991.6;evm.model.scaffold57193.2;evm.model.scaffold58949.2;evm.model.scaffold58949.3;evm.model.scaffold36479.2;evm.model.scaffold60661.35;evm.model.scaffold52123.3;evm.model.scaffold61185.63	10	28	0.000220636
Cellular Processes	Cell motility	Regulation of actin cytoskeleton	ko04810	evm.model.scaffold25757.9;evm.model.scaffold25757.7;evm.model.scaffold63693.7.1;evm.model.scaffold53113.25;evm.model.scaffold53113.20;evm.model.scaffold61231.15;evm.model.scaffold19711.18;evm.model.scaffold341.12;evm.model.scaffold38447.44;evm.model.scaffold57011.43;evm.model.scaffold47499.9;evm.model.scaffold59867.4;evm.model.scaffold36013.1;evm.model.scaffold64633.24;evm.model.scaffold64633.44;…	49	303	0.000397156
Metabolism	Metabolism of other amino acids	Glutathione metabolism	ko00480	evm.model.scaffold720089.1;evm.model.scaffold47433.8;evm.model.scaffold37959.5;evm.model.scaffold61329.100;evm.model.scaffold696075.1;evm.model.scaffold231.50;evm.model.scaffold62253.26;evm.model.scaffold36641.13;evm.model.scaffold1989.72;evm.model.scaffold12123.7;evm.model.scaffold63279.9;evm.model.scaffold53111.58;evm.model.scaffold43677.2;evm.model.scaffold42089.2;evm.model.scaffold56669.30;ev…	20	95	0.00089247
Organismal Systems	Immune system	Toll and Imd signaling pathway	ko04624	evm.model.scaffold64377.46;evm.model.scaffold22081.16;evm.model.scaffold48663.6;evm.model.scaffold20733.20;evm.model.scaffold62597.5;evm.model.scaffold60899.5;evm.model.scaffold23171.20;evm.model.scaffold63407.4;evm.model.scaffold44441.7;evm.model.scaffold41509.79;evm.model.scaffold53111.32;evm.model.scaffold59119.2;evm.model.scaffold61253.19;evm.model.scaffold61475.4;evm.model.scaffold61475.3;ev…	23	117	0.00104108
Organismal Systems	Immune system	Natural killer cell mediated cytotoxicity	ko04650	evm.model.scaffold3709.39;evm.model.scaffold11121.10;evm.model.scaffold10271.28;evm.model.scaffold47499.9;evm.model.scaffold64633.6;evm.model.scaffold54369.20;evm.model.scaffold30557.2;evm.model.scaffold29623.6;evm.model.scaffold24861.4;evm.model.scaffold8151.3;evm.model.scaffold26649.15;evm.model.scaffold55943.35;evm.model.scaffold32013.12;evm.model.scaffold61267.7;evm.model.scaffold52787.24;evm…	16	70	0.00113612
Metabolism	Lipid metabolism	Sphingolipid metabolism	ko00600	evm.model.scaffold44339.36;evm.model.scaffold46769.47;evm.model.scaffold46769.48;evm.model.scaffold20733.60;evm.model.scaffold64813.1;evm.model.scaffold63483.47;evm.model.scaffold42613.6;evm.model.scaffold40683.1;evm.model.scaffold64981.7;evm.model.scaffold38247.1;evm.model.scaffold63531.2;evm.model.scaffold58949.2;evm.model.scaffold58949.3;evm.model.scaffold61253.1;evm.model.scaffold36483.14;evm…	20	97	0.00117279
Cellular Processes	Cell growth and death	Apoptosis	ko04210	evm.model.scaffold38495.2.4;evm.model.scaffold37959.39;evm.model.scaffold61157.10;evm.model.scaffold48227.151.3;evm.model.scaffold8357.26;evm.model.scaffold8357.25;evm.model.scaffold726937.1;evm.model.scaffold42683.2;evm.model.scaffold36013.1;evm.model.scaffold64633.24;evm.model.scaffold14907.6;evm.model.scaffold63551.11;evm.model.scaffold3421.19;evm.model.scaffold11777.35;evm.model.scaffold30557…	48	311	0.00128621
Organismal Systems	Endocrine system	Renin secretion	ko04924	evm.model.scaffold63371.5;evm.model.scaffold63423.31;evm.model.scaffold11121.10;evm.model.scaffold11457.1;evm.model.scaffold59003.7;evm.model.scaffold17009.8;evm.model.scaffold56761.12;evm.model.scaffold59079.37;evm.model.scaffold5663.51;evm.model.scaffold726937.1;evm.model.scaffold36001.47;evm.model.scaffold64633.6;evm.model.scaffold55107.1;evm.model.scaffold63833.21;evm.model.scaffold61389.35;e…	31	186	0.00272152
Organismal Systems	Environmental adaptation	Plant-pathogen interaction	ko04626	evm.model.scaffold58999.11.1;evm.model.scaffold63371.5;evm.model.scaffold57815.8;evm.model.scaffold11457.1;evm.model.scaffold14631.19;evm.model.scaffold5427.29;evm.model.scaffold17009.8;evm.model.scaffold38447.73;evm.model.scaffold714375.1;evm.model.scaffold5663.51;evm.model.scaffold51427.21;evm.model.scaffold52085.5;evm.model.scaffold36483.26;evm.model.scaffold41119.39;evm.model.scaffold26801.12…	23	126	0.0028774
Cellular Processes	Cellular community - eukaryotes	Adherens junction	ko04520	evm.model.scaffold64273.2;evm.model.scaffold15883.1;evm.model.scaffold3959.13;evm.model.scaffold52519.1;evm.model.scaffold341.12;evm.model.scaffold62061.1;evm.model.scaffold44479.12;evm.model.scaffold44479.11;evm.model.scaffold57527.39;evm.model.scaffold26399.17;evm.model.scaffold36013.1;evm.model.scaffold64633.24;evm.model.scaffold14907.6;evm.model.scaffold27357.3;evm.model.scaffold58035.12;evm.…	26	149	0.00305351
Metabolism	Glycan biosynthesis and metabolism	Glycosaminoglycan degradation	ko00531	evm.model.scaffold44339.36;evm.model.scaffold27287.21.1;evm.model.scaffold60103.14.1;evm.model.scaffold60269.50;evm.model.scaffold26991.6;evm.model.scaffold57193.2;evm.model.scaffold58949.2;evm.model.scaffold58949.3;evm.model.scaffold36479.2;evm.model.scaffold723007.1;evm.model.scaffold27081.4;evm.model.scaffold27081.5;evm.model.scaffold52123.3	13	57	0.00327781
Metabolism	Xenobiotics biodegradation and metabolism	Drug metabolism - cytochrome P450	ko00982	evm.model.scaffold47433.8;evm.model.scaffold696075.1;evm.model.scaffold63975.15;evm.model.scaffold60899.117;evm.model.scaffold721799.1;evm.model.scaffold36641.13;evm.model.scaffold1989.72;evm.model.scaffold64981.24;evm.model.scaffold12123.7;evm.model.scaffold63279.9;evm.model.scaffold53111.58;evm.model.scaffold43677.2;evm.model.scaffold61179.6;evm.model.scaffold34555.4;evm.model.scaffold56669.30;…	21	114	0.00383497
Organismal Systems	Endocrine system	Aldosterone synthesis and secretion	ko04925	evm.model.scaffold61259.64;evm.model.scaffold723315.1;evm.model.scaffold63371.5;evm.model.scaffold63423.31;evm.model.scaffold11457.1;evm.model.scaffold59003.7;evm.model.scaffold17009.8;evm.model.scaffold5663.51;evm.model.scaffold726937.1;evm.model.scaffold36001.47;evm.model.scaffold61557.10;evm.model.scaffold63833.21;evm.model.scaffold53393.20;evm.model.scaffold61517.13;evm.model.scaffold51427.21…	29	182	0.00699521
Metabolism	Lipid metabolism	Steroid hormone biosynthesis	ko00140	evm.model.scaffold61191.29;evm.model.scaffold61191.28;evm.model.scaffold59261.28;evm.model.scaffold20837.5;evm.model.scaffold56703.17;evm.model.scaffold56703.14;evm.model.scaffold56703.16;evm.model.scaffold724269.1;evm.model.scaffold64981.24;evm.model.scaffold57431.4;evm.model.scaffold61179.6;evm.model.scaffold36483.100;evm.model.scaffold60231.7;evm.model.scaffold43467.35;evm.model.scaffold64655.…	16	84	0.00782171
Organismal Systems	Immune system	Platelet activation	ko04611	evm.model.scaffold61191.30;evm.model.scaffold25757.9;evm.model.scaffold25757.7;evm.model.scaffold61231.15;evm.model.scaffold19711.18;evm.model.scaffold57011.43;evm.model.scaffold56761.12;evm.model.scaffold726937.1;evm.model.scaffold59867.4;evm.model.scaffold36013.1;evm.model.scaffold64633.24;evm.model.scaffold64633.28.1;evm.model.scaffold64633.44;evm.model.scaffold14907.6;evm.model.scaffold7323.3…	41	282	0.00804789
Organismal Systems	Immune system	Toll-like receptor signaling pathway	ko04620	evm.model.scaffold55807.25;evm.model.scaffold55807.24;evm.model.scaffold62691.1;evm.model.scaffold58161.12;evm.model.scaffold58161.33;evm.model.scaffold45253.17;evm.model.scaffold62597.3;evm.model.scaffold45621.33;evm.model.scaffold64981.21;evm.model.scaffold41509.79;evm.model.scaffold64573.10;evm.model.scaffold64573.12;evm.model.scaffold53111.32;evm.model.scaffold63833.29;evm.model.scaffold61475…	24	145	0.00844019
Environmental Information Processing	Signaling molecules and interaction	Cytokine-cytokine receptor interaction	ko04060	evm.model.scaffold4427.12;evm.model.scaffold49983.4;evm.model.scaffold23293.2;evm.model.scaffold2335.45;evm.model.scaffold58993.10;evm.model.scaffold55147.18;evm.model.scaffold63975.6;evm.model.scaffold30557.2;evm.model.scaffold61741.1;evm.model.scaffold8151.3;evm.model.scaffold52377.38;evm.model.scaffold41119.35;evm.model.scaffold55943.35;evm.model.scaffold32013.12;evm.model.scaffold63995.3;evm.…	16	85	0.00877312
Environmental Information Processing	Signal transduction	Hippo signaling pathway -fly	ko04391	evm.model.scaffold62123.13;evm.model.scaffold13965.1;evm.model.scaffold55295.1;evm.model.scaffold54857.1;evm.model.scaffold42417.5;evm.model.scaffold49463.1;evm.model.scaffold36013.1;evm.model.scaffold64633.24;evm.model.scaffold51689.5;evm.model.scaffold14907.6;evm.model.scaffold50417.9;evm.model.scaffold64439.53;evm.model.scaffold34235.31;evm.model.scaffold53875.2;evm.model.scaffold26513.2;evm.m…	27	170	0.00942894
Organismal Systems	Immune system	Cytosolic DNA-sensing pathway	ko04623	evm.model.scaffold61259.58;evm.model.scaffold47663.1;evm.model.scaffold63937.4;evm.model.scaffold63739.15;evm.model.scaffold45061.12;evm.model.scaffold62597.3;evm.model.scaffold27287.8;evm.model.scaffold38447.63;evm.model.scaffold52413.2;evm.model.scaffold32753.1;evm.model.scaffold56545.1;evm.model.scaffold28955.8;evm.model.scaffold15027.69;evm.model.scaffold34235.33;evm.model.scaffold34235.32;ev…	19	108	0.00952653
Organismal Systems	Aging	Longevity regulating pathway - worm	ko04212	evm.model.scaffold56167.23;evm.model.scaffold47433.8;evm.model.scaffold696075.1;evm.model.scaffold64551.3;evm.model.scaffold36641.13;evm.model.scaffold1989.72;evm.model.scaffold11777.35;evm.model.scaffold63279.9;evm.model.scaffold53111.58;evm.model.scaffold43677.2;evm.model.scaffold63545.2;evm.model.scaffold65015.54;evm.model.scaffold53465.2;evm.model.scaffold56669.30;evm.model.scaffold40635.11;e…	22	131	0.00961424
Metabolism	Amino acid metabolism	Tryptophan metabolism	ko00380	evm.model.scaffold34929.5;evm.model.scaffold37959.13;evm.model.scaffold63975.15;evm.model.scaffold692443.1;evm.model.scaffold34531.29;evm.model.scaffold17725.12;evm.model.scaffold3743.11;evm.model.scaffold22817.17;evm.model.scaffold34555.4;evm.model.scaffold2555.15;evm.model.scaffold25603.33;evm.model.scaffold25603.30;evm.model.scaffold25603.31;evm.model.scaffold25603.32;evm.model.scaffold58593.2…	18	101	0.0100222
Metabolism	Lipid metabolism	Fatty acid degradation	ko00071	evm.model.scaffold64377.6;evm.model.scaffold692443.1;evm.model.scaffold34531.29;evm.model.scaffold670945.1;evm.model.scaffold3421.13;evm.model.scaffold3743.11;evm.model.scaffold17615.31;evm.model.scaffold22817.17;evm.model.scaffold56639.7;evm.model.scaffold64707.1;evm.model.scaffold36483.35;evm.model.scaffold58593.20;evm.model.scaffold21081.73;evm.model.scaffold60659.9	14	73	0.0116738
Metabolism	Global and overview maps	Metabolic pathways	ko01100	evm.model.scaffold61259.78;evm.model.scaffold51777.1;evm.model.scaffold61191.29;evm.model.scaffold61191.47;evm.model.scaffold61191.28;evm.model.scaffold61191.44;evm.model.scaffold61191.46;evm.model.scaffold61191.30;evm.model.scaffold64639.22;evm.model.scaffold62123.6;evm.model.scaffold4427.42;evm.model.scaffold64503.2;evm.model.scaffold55807.22;evm.model.scaffold37535.24;evm.model.scaffold5387.77…	272	2441	0.01369
Environmental Information Processing	Signal transduction	Phosphatidylinositol signaling system	ko04070	evm.model.scaffold5387.77;evm.model.scaffold34309.15;evm.model.scaffold63371.5;evm.model.scaffold11457.1;evm.model.scaffold52915.1;evm.model.scaffold17009.8;evm.model.scaffold5663.51;evm.model.scaffold726937.1;evm.model.scaffold58417.4;evm.model.scaffold2569.7.1;evm.model.scaffold53111.42;evm.model.scaffold63833.21;evm.model.scaffold61517.13;evm.model.scaffold49845.19;evm.model.scaffold49845.18;e…	29	195	0.0174884
Organismal Systems	Environmental adaptation	Circadian entrainment	ko04713	evm.model.scaffold61259.64;evm.model.scaffold63371.5;evm.model.scaffold11457.1;evm.model.scaffold17009.8;evm.model.scaffold56761.12;evm.model.scaffold5663.51;evm.model.scaffold726937.1;evm.model.scaffold64633.28.1;evm.model.scaffold61557.10;evm.model.scaffold63833.21;evm.model.scaffold61517.13;evm.model.scaffold51427.21;evm.model.scaffold52085.5;evm.model.scaffold36483.26;evm.model.scaffold61641.…	25	164	0.0196962
Metabolism	Glycan biosynthesis and metabolism	Glycosphingolipid biosynthesis - globo and isoglobo series	ko00603	evm.model.scaffold41405.22;evm.model.scaffold60103.14.1;evm.model.scaffold20783.4;evm.model.scaffold26991.6;evm.model.scaffold63375.1;evm.model.scaffold57193.2;evm.model.scaffold36479.2;evm.model.scaffold54475.23;evm.model.scaffold52123.3;evm.model.scaffold55181.1;evm.model.scaffold44569.7	11	57	0.0228403
Metabolism	Metabolism of terpenoids and polyketides	Limonene and pinene degradation	ko00903	evm.model.scaffold692443.1;evm.model.scaffold3743.11;evm.model.scaffold58593.20	3	7	0.025171
Organismal Systems	Digestive system	Pancreatic secretion	ko04972	evm.model.scaffold63635.1;evm.model.scaffold36457.24;evm.model.scaffold59079.37;evm.model.scaffold64527.7;evm.model.scaffold726937.1;evm.model.scaffold57585.7;evm.model.scaffold55107.1;evm.model.scaffold61557.10;evm.model.scaffold52815.1;evm.model.scaffold63833.21;evm.model.scaffold22817.1;evm.model.scaffold22817.2;evm.model.scaffold61389.35;evm.model.scaffold61517.13;evm.model.scaffold58977.4;ev…	26	176	0.0253674
Environmental Information Processing	Signal transduction	NF-kappa B signaling pathway	ko04064	evm.model.scaffold55807.25;evm.model.scaffold55807.24;evm.model.scaffold58161.12;evm.model.scaffold58161.33;evm.model.scaffold63975.6;evm.model.scaffold11777.35;evm.model.scaffold56545.1;evm.model.scaffold41509.79;evm.model.scaffold64573.10;evm.model.scaffold64573.12;evm.model.scaffold53111.32;evm.model.scaffold42089.20;evm.model.scaffold63545.2;evm.model.scaffold55943.35;evm.model.scaffold61573.…	21	136	0.0270493
Cellular Processes	Cell growth and death	Cellular senescence	ko04218	evm.model.scaffold53523.1;evm.model.scaffold63371.5;evm.model.scaffold38495.2.4;evm.model.scaffold11121.10;evm.model.scaffold11457.1;evm.model.scaffold17009.8;evm.model.scaffold5663.29;evm.model.scaffold5663.51;evm.model.scaffold726937.1;evm.model.scaffold64633.6;evm.model.scaffold10719.22;evm.model.scaffold11733.12.1;evm.model.scaffold63833.21;evm.model.scaffold61513.25;evm.model.scaffold61517.1…	32	228	0.0279433
Organismal Systems	Nervous system	Dopaminergic synapse	ko04728	evm.model.scaffold63371.5;evm.model.scaffold11457.1;evm.model.scaffold37959.13;evm.model.scaffold17009.8;evm.model.scaffold40853.21.1;evm.model.scaffold63975.15;evm.model.scaffold5663.51;evm.model.scaffold726937.1;evm.model.scaffold20345.16;evm.model.scaffold35009.3;evm.model.scaffold63833.21;evm.model.scaffold34555.4;evm.model.scaffold61517.13;evm.model.scaffold51427.21;evm.model.scaffold52085.5…	26	178	0.0287818
Metabolism	Lipid metabolism	Linoleic acid metabolism	ko00591	evm.model.scaffold61191.29;evm.model.scaffold61191.47;evm.model.scaffold61191.28;evm.model.scaffold61191.44;evm.model.scaffold20837.5;evm.model.scaffold56703.17;evm.model.scaffold56703.14;evm.model.scaffold56703.16;evm.model.scaffold724269.1;evm.model.scaffold20345.20;evm.model.scaffold63187.24;evm.model.scaffold38747.16	12	67	0.0307977
Organismal Systems	Digestive system	Bile secretion	ko04976	evm.model.scaffold61191.29;evm.model.scaffold61191.28;evm.model.scaffold64639.22;evm.model.scaffold20837.5;evm.model.scaffold41405.120;evm.model.scaffold56703.17;evm.model.scaffold56703.14;evm.model.scaffold56703.16;evm.model.scaffold724269.1;evm.model.scaffold30295.2;evm.model.scaffold60969.23;evm.model.scaffold64981.24;evm.model.scaffold56527.21;evm.model.scaffold61557.10;evm.model.scaffold6117…	25	171	0.0312637
Cellular Processes	Cellular community - eukaryotes	Tight junction	ko04530	evm.model.scaffold55295.1;evm.model.scaffold61157.10;evm.model.scaffold63493.8;evm.model.scaffold23171.13;evm.model.scaffold8357.26;evm.model.scaffold8357.25;evm.model.scaffold36013.1;evm.model.scaffold64633.24;evm.model.scaffold14907.6;evm.model.scaffold63551.11;evm.model.scaffold50417.9;evm.model.scaffold3421.19;evm.model.scaffold3743.65;evm.model.scaffold55215.9;evm.model.scaffold27357.13;evm.…	33	239	0.0318811
Environmental Information Processing	Signal transduction	TGF-beta signaling pathway	ko04350	evm.model.scaffold56167.23;evm.model.scaffold11121.44;evm.model.scaffold2335.45;evm.model.scaffold64839.2;evm.model.scaffold64551.3;evm.model.scaffold65015.54;evm.model.scaffold53465.2;evm.model.scaffold41119.35;evm.model.scaffold55943.35;evm.model.scaffold61233.11;evm.model.scaffold63187.30	11	61	0.0360526
Organismal Systems	Endocrine system	GnRH signaling pathway	ko04912	evm.model.scaffold63371.5;evm.model.scaffold11457.1;evm.model.scaffold17009.8;evm.model.scaffold5663.51;evm.model.scaffold47499.9;evm.model.scaffold726937.1;evm.model.scaffold52675.78;evm.model.scaffold61557.10;evm.model.scaffold63833.21;evm.model.scaffold61517.13;evm.model.scaffold26649.15;evm.model.scaffold51427.21;evm.model.scaffold52085.5;evm.model.scaffold36483.26;evm.model.scaffold55943.25;…	24	166	0.0384548
Metabolism	Lipid metabolism	Primary bile acid biosynthesis	ko00120	evm.model.scaffold64639.22;evm.model.scaffold30295.2;evm.model.scaffold61389.30;evm.model.scaffold22541.6;evm.model.scaffold36483.73;evm.model.scaffold64279.129	6	26	0.0385144
Organismal Systems	Sensory system	Phototransduction	ko04744	evm.model.scaffold63371.5;evm.model.scaffold11457.1;evm.model.scaffold17009.8;evm.model.scaffold5663.51;evm.model.scaffold56367.1;evm.model.scaffold51427.21;evm.model.scaffold52085.5;evm.model.scaffold36483.26;evm.model.scaffold26801.12;evm.model.scaffold61639.12;evm.model.scaffold54573.15;evm.model.scaffold54573.25;evm.model.scaffold12629.27;evm.model.scaffold64553.11	14	85	0.0396531
Environmental Information Processing	Signal transduction	Hippo signaling pathway - multiple species	ko04392	evm.model.scaffold54857.1;evm.model.scaffold42417.5;evm.model.scaffold49463.1;evm.model.scaffold51689.5;evm.model.scaffold64439.53;evm.model.scaffold60199.4;evm.model.scaffold65053.12;evm.model.scaffold61185.35;evm.model.scaffold723701.1;evm.model.scaffold61503.2	10	55	0.0422578
Organismal Systems	Endocrine system	Insulin signaling pathway	ko04910	evm.model.scaffold64273.2;evm.model.scaffold725297.1;evm.model.scaffold63371.5;evm.model.scaffold27447.3;evm.model.scaffold56167.23;evm.model.scaffold11457.1;evm.model.scaffold17009.8;evm.model.scaffold5663.51;evm.model.scaffold11599.1;evm.model.scaffold47499.9;evm.model.scaffold64551.3;evm.model.scaffold27667.5;evm.model.scaffold15949.19;evm.model.scaffold65015.54;evm.model.scaffold53465.2;evm.m…	30	220	0.0452684
Cellular Processes	Cell growth and death	Apoptosis - fly	ko04214	evm.model.scaffold53523.1;evm.model.scaffold60899.5;evm.model.scaffold5663.29;evm.model.scaffold48227.151.3;evm.model.scaffold36001.10;evm.model.scaffold3421.19;evm.model.scaffold11777.35;evm.model.scaffold58605.5;evm.model.scaffold53111.49;evm.model.scaffold63545.2;evm.model.scaffold26649.15;evm.model.scaffold61475.3;evm.model.scaffold42795.3;evm.model.scaffold10139.6;evm.model.scaffold61267.7;e…	19	127	0.0452966
Metabolism	Lipid metabolism	Biosynthesis of unsaturated fatty acids	ko01040	evm.model.scaffold64639.22;evm.model.scaffold31777.40;evm.model.scaffold58475.1;evm.model.scaffold30295.2;evm.model.scaffold670945.1;evm.model.scaffold3421.13;evm.model.scaffold17615.31;evm.model.scaffold56639.7	8	41	0.0457231
Organismal Systems	Nervous system	Serotonergic synapse	ko04726	evm.model.scaffold61191.47;evm.model.scaffold61191.44;evm.model.scaffold37959.13;evm.model.scaffold41405.120;evm.model.scaffold63975.15;evm.model.scaffold24479.7;evm.model.scaffold726937.1;evm.model.scaffold52871.5;evm.model.scaffold63833.21;evm.model.scaffold27679.21;evm.model.scaffold24861.4;evm.model.scaffold34555.4;evm.model.scaffold61517.13;evm.model.scaffold26649.15;evm.model.scaffold36483.…	21	144	0.0465564
Organismal Systems	Endocrine system	Glucagon signaling pathway	ko04922	evm.model.scaffold63371.5;evm.model.scaffold11121.10;evm.model.scaffold11457.1;evm.model.scaffold17009.8;evm.model.scaffold5663.51;evm.model.scaffold726937.1;evm.model.scaffold64633.6;evm.model.scaffold61557.10;evm.model.scaffold63833.21;evm.model.scaffold37137.4;evm.model.scaffold61517.13;evm.model.scaffold51427.21;evm.model.scaffold52085.5;evm.model.scaffold36483.26;evm.model.scaffold55943.25;e…	24	170	0.0487184
