# Supplementary material for: Comparative Analyses of Dynamic Transcriptome Profile of Heart Highlight the Key Response Genes for Heat Stress in Zhikong Scallop Chlamys farreri
Source: Antioxidants (Basel). 2024 Oct 10;13(10):1217. doi: 10.3390/antiox13101217 (PMC11505284; doi:10.3390/antiox13101217)
Supplement: Supplementary file 1 [file antioxidants-13-01217-s001.zip › Table S8.xlsx]

## Sheet: A
Table S8a. KEGG analysis of trend A
KEGG_A_class	KEGG_B_class	Pathway	Out	All	P value	Pathway ID	Genes
Metabolism	Metabolism of terpenoids and polyketides	Limonene and pinene degradation	3	7	0.000495243	ko00903	evm.model.scaffold692443.1;evm.model.scaffold3743.11;evm.model.scaffold58593.20
Metabolism	Metabolism of terpenoids and polyketides	Insect hormone biosynthesis	3	9	0.00114532	ko00981	evm.model.scaffold692443.1;evm.model.scaffold3743.11;evm.model.scaffold58593.20
Metabolism	Xenobiotics biodegradation and metabolism	Chloroalkane and chloroalkene degradation	3	10	0.00160616	ko00625	evm.model.scaffold692443.1;evm.model.scaffold3743.11;evm.model.scaffold58593.20
Organismal Systems	Endocrine system	Prolactin signaling pathway	6	56	0.00257253	ko04917	evm.model.scaffold27749.8;evm.model.scaffold54371.16_evm.model.scaffold54371.20;evm.model.scaffold52675.78;evm.model.scaffold43467.34;evm.model.scaffold43467.35;evm.model.scaffold64999.35
Metabolism	Carbohydrate metabolism	Ascorbate and aldarate metabolism	8	97	0.00283797	ko00053	evm.model.scaffold56383.6;evm.model.scaffold61137.10;evm.model.scaffold42855.13;evm.model.scaffold692443.1;evm.model.scaffold3743.11;evm.model.scaffold12189.2;evm.model.scaffold61517.16;evm.model.scaffold58593.20
Metabolism	Lipid metabolism	Fatty acid degradation	7	84	0.00485099	ko00071	evm.model.scaffold692443.1;evm.model.scaffold34531.25;evm.model.scaffold3743.11;evm.model.scaffold33651.7;evm.model.scaffold58593.20;evm.model.scaffold12629.6;evm.model.scaffold60659.9
Environmental Information Processing	Signal transduction	Sphingolipid signaling pathway	8	113	0.0071572	ko04071	evm.model.scaffold62469.1;evm.model.scaffold57427.56;evm.model.scaffold20345.16;evm.model.scaffold32099.64;evm.model.scaffold54371.16_evm.model.scaffold54371.20;evm.model.scaffold63531.2;evm.model.scaffold32959.11;evm.model.scaffold64279.211
Metabolism	Metabolism of cofactors and vitamins	Pantothenate and CoA biosynthesis	4	33	0.00869949	ko00770	evm.model.scaffold42713.4;evm.model.scaffold692443.1;evm.model.scaffold3743.11;evm.model.scaffold58593.20
Metabolism	Amino acid metabolism	Histidine metabolism	5	53	0.00997011	ko00340	evm.model.scaffold2335.28;evm.model.scaffold692443.1;evm.model.scaffold3743.11;evm.model.scaffold24507.15;evm.model.scaffold58593.20
Cellular Processes	Transport and catabolism	Lysosome	13	255	0.0114304	ko04142	evm.model.scaffold60899.51;evm.model.scaffold46239.7;evm.model.scaffold46239.6;evm.model.scaffold28647.20;evm.model.scaffold723347.1;evm.model.scaffold27081.6;evm.model.scaffold27081.4;evm.model.scaffold27081.5;evm.model.scaffold63471.44;evm.model.scaffold63879.6;evm.model.scaffold63879.7;evm.model.scaffold63879.11;evm.model.scaffold28689.14
Organismal Systems	Immune system	Fc gamma R-mediated phagocytosis	7	99	0.0116581	ko04666	evm.model.scaffold62469.1;evm.model.scaffold56199.7;evm.model.scaffold59603.3;evm.model.scaffold58417.4;evm.model.scaffold45951.9;evm.model.scaffold54371.16_evm.model.scaffold54371.20;evm.model.scaffold61837.1
Metabolism	Biosynthesis of other secondary metabolites	Phenylpropanoid biosynthesis	2	9	0.0197839	ko00940	evm.model.scaffold19711.11;evm.model.scaffold15949.14
Metabolism	Carbohydrate metabolism	Inositol phosphate metabolism	7	113	0.022622	ko00562	evm.model.scaffold56383.6;evm.model.scaffold62597.62;evm.model.scaffold51805.3;evm.model.scaffold58417.4;evm.model.scaffold45951.9;evm.model.scaffold15027.91;evm.model.scaffold53111.42
Metabolism	Amino acid metabolism	Glycine, serine and threonine metabolism	7	117	0.0267469	ko00260	evm.model.scaffold59135.8;evm.model.scaffold2335.28;evm.model.scaffold24805.13;evm.model.scaffold24507.15;evm.model.scaffold61557.21;evm.model.scaffold31533.6;evm.model.scaffold38747.39
Organismal Systems	Sensory system	Olfactory transduction	7	118	0.0278531	ko04740	evm.model.scaffold26351.12;evm.model.scaffold11457.1;evm.model.scaffold63585.5.1;evm.model.scaffold34531.71;evm.model.scaffold64633.28.1;evm.model.scaffold54573.15;evm.model.scaffold16535.33
Metabolism	Lipid metabolism	Glycerolipid metabolism	6	93	0.0283155	ko00561	evm.model.scaffold56199.7;evm.model.scaffold42417.8;evm.model.scaffold692443.1;evm.model.scaffold46239.7;evm.model.scaffold3743.11;evm.model.scaffold58593.20
Organismal Systems	Nervous system	Dopaminergic synapse	9	178	0.0339101	ko04728	evm.model.scaffold11457.1;evm.model.scaffold2335.28;evm.model.scaffold63585.5.1;evm.model.scaffold20345.16;evm.model.scaffold32099.64;evm.model.scaffold24507.15;evm.model.scaffold54573.15;evm.model.scaffold63699.43;evm.model.scaffold64999.35
Genetic Information Processing	Folding, sorting and degradation	SNARE interactions in vesicular transport	3	30	0.0377171	ko04130	evm.model.scaffold63801.2;evm.model.scaffold63953.19;evm.model.scaffold38247.7
Metabolism	Lipid metabolism	Sphingolipid metabolism	6	100	0.0384375	ko00600	evm.model.scaffold44339.39;evm.model.scaffold56199.7;evm.model.scaffold46239.7;evm.model.scaffold63531.2;evm.model.scaffold32959.11;evm.model.scaffold64279.211
Metabolism	Amino acid metabolism	Alanine, aspartate and glutamate metabolism	5	76	0.0406607	ko00250	evm.model.scaffold59135.8;evm.model.scaffold47499.10;evm.model.scaffold53331.37;evm.model.scaffold60265.7;evm.model.scaffold38747.39
Organismal Systems	Circulatory system	Adrenergic signaling in cardiomyocytes	10	214	0.0414969	ko04261	evm.model.scaffold11457.1;evm.model.scaffold231.30;evm.model.scaffold63585.5.1;evm.model.scaffold20345.16;evm.model.scaffold32099.64;evm.model.scaffold52871.5;evm.model.scaffold54573.15;evm.model.scaffold25603.4;evm.model.scaffold63699.43;evm.model.scaffold16535.33
Cellular Processes	Transport and catabolism	Autophagy - animal	9	185	0.041738	ko04140	evm.model.scaffold61191.24;evm.model.scaffold14631.8;evm.model.scaffold62373.9;evm.model.scaffold59431.20.1;evm.model.scaffold54371.16_evm.model.scaffold54371.20;evm.model.scaffold32959.6;evm.model.scaffold29623.19;evm.model.scaffold51427.9;evm.model.scaffold714567.1
Organismal Systems	Endocrine system	Renin secretion	9	186	0.042948	ko04924	evm.model.scaffold11457.1;evm.model.scaffold63585.5.1;evm.model.scaffold58907.22;evm.model.scaffold56761.12;evm.model.scaffold54597.4;evm.model.scaffold61991.20;evm.model.scaffold64345.22.3;evm.model.scaffold54573.15;evm.model.scaffold63699.43
Metabolism	Glycan biosynthesis and metabolism	Other glycan degradation	4	54	0.0449502	ko00511	evm.model.scaffold28647.20;evm.model.scaffold63879.6;evm.model.scaffold63879.7;evm.model.scaffold63879.11
Metabolism	Amino acid metabolism	Tryptophan metabolism	6	104	0.0451385	ko00380	evm.model.scaffold2335.28;evm.model.scaffold692443.1;evm.model.scaffold3743.11;evm.model.scaffold24507.15;evm.model.scaffold25603.30;evm.model.scaffold58593.20
Cellular Processes	Transport and catabolism	Mitophagy - animal	4	55	0.047565	ko04137	evm.model.scaffold14631.8;evm.model.scaffold62373.9;evm.model.scaffold59431.20.1;evm.model.scaffold29623.19
Genetic Information Processing	Translation	mRNA surveillance pathway	7	133	0.0482885	ko03015	evm.model.scaffold29423.10;evm.model.scaffold64623.14;evm.model.scaffold20345.16;evm.model.scaffold42613.18;evm.model.scaffold32099.64;evm.model.scaffold11777.21;evm.model.scaffold39731.1

## Sheet: B
Table S8b. KEGG analysis of trend B
KEGG_A_class	KEGG_B_class	Pathway	Out	All	P value	Pathway ID	Genes
Genetic Information Processing	Replication and repair	Base excision repair	3	57	0.00121483	ko03410	evm.model.scaffold4427.19;evm.model.scaffold63613.13;evm.model.scaffold38817.12
Cellular Processes	Cellular community - eukaryotes	Gap junction	4	168	0.00339931	ko04540	evm.model.scaffold42195.8;evm.model.scaffold42195.25;evm.model.scaffold42195.19;evm.model.scaffold55215.10
Metabolism	Lipid metabolism	Fatty acid elongation	2	27	0.00446011	ko00062	evm.model.scaffold54371.10;evm.model.scaffold41779.3
Metabolism	Xenobiotics biodegradation and metabolism	Chlorocyclohexane and chlorobenzene degradation	1	3	0.0111034	ko00361	evm.model.scaffold63693.9
Cellular Processes	Transport and catabolism	Phagosome	5	376	0.0122986	ko04145	evm.model.scaffold40895.2;evm.model.scaffold42195.8;evm.model.scaffold42195.25;evm.model.scaffold42195.19;evm.model.scaffold55215.10

## Sheet: C
Table S8c. KEGG analysis of trend C
KEGG_A_class	KEGG_B_class	Pathway	Out	All	P value	Pathway ID	Genes
Organismal Systems	Development and regeneration	Axon guidance	32	201	1.8235e-08	ko04360	evm.model.scaffold64293.2;evm.model.scaffold50109.22;evm.model.scaffold52131.3;evm.model.scaffold56431.21;evm.model.scaffold59697.6;evm.model.scaffold33891.7;evm.model.scaffold61835.8.1;evm.model.scaffold58907.10.1;evm.model.scaffold37909.12;evm.model.scaffold42017.50;evm.model.scaffold57427.69;evm.model.scaffold65017.6;evm.model.scaffold11157.30;evm.model.scaffold34531.122;evm.model.scaffold4116…
Organismal Systems	Immune system	Chemokine signaling pathway	21	104	8.69227e-08	ko04062	evm.model.scaffold4427.38;evm.model.scaffold32689.7;evm.model.scaffold47297.18;evm.model.scaffold50109.22;evm.model.scaffold52797.13.1;evm.model.scaffold56431.21;evm.model.scaffold2335.59;evm.model.scaffold33891.7;evm.model.scaffold3987.5;evm.model.scaffold40853.14;evm.model.scaffold11157.30;evm.model.scaffold47691.35;evm.model.scaffold61513.34;evm.model.scaffold64215.2;evm.model.scaffold22817.38…
Environmental Information Processing	Signal transduction	ErbB signaling pathway	18	83	2.34968e-07	ko04012	evm.model.scaffold56431.21;evm.model.scaffold2335.59;evm.model.scaffold33891.7;evm.model.scaffold3987.5;evm.model.scaffold40853.14;evm.model.scaffold60899.38;evm.model.scaffold42017.50;evm.model.scaffold57427.69;evm.model.scaffold47691.35;evm.model.scaffold15027.124;evm.model.scaffold34235.21;evm.model.scaffold61513.34;evm.model.scaffold41119.10;evm.model.scaffold58593.22;evm.model.scaffold51277.…
Organismal Systems	Immune system	Fc gamma R-mediated phagocytosis	18	99	3.5818e-06	ko04666	evm.model.scaffold32689.7;evm.model.scaffold57935.6;evm.model.scaffold52797.13.1;evm.model.scaffold56431.21;evm.model.scaffold33891.7;evm.model.scaffold40853.14;evm.model.scaffold11157.19;evm.model.scaffold13457.11;evm.model.scaffold47691.35;evm.model.scaffold55427.11;evm.model.scaffold49113.1;evm.model.scaffold37629.33;evm.model.scaffold61513.34;evm.model.scaffold64769.33;evm.model.scaffold58593…
Cellular Processes	Transport and catabolism	Endocytosis	37	316	4.19845e-06	ko04144	evm.model.scaffold7241.11.1;evm.model.scaffold57935.6;evm.model.scaffold22081.5;evm.model.scaffold22081.3.1;evm.model.scaffold35925.9;evm.model.scaffold34951.18;evm.model.scaffold27783.2;evm.model.scaffold35899.7;evm.model.scaffold20733.49;evm.model.scaffold36457.15;evm.model.scaffold57427.74;evm.model.scaffold33047.29;evm.model.scaffold34531.79;evm.model.scaffold34531.111;evm.model.scaffold13457…
Cellular Processes	Transport and catabolism	Autophagy - animal	25	185	1.36961e-05	ko04140	evm.model.scaffold4427.38;evm.model.scaffold15153.6;evm.model.scaffold32689.7;evm.model.scaffold7241.11.1;evm.model.scaffold35925.9;evm.model.scaffold37507.20;evm.model.scaffold41405.29;evm.model.scaffold33891.7;evm.model.scaffold60899.38;evm.model.scaffold57427.24;evm.model.scaffold63121.1;evm.model.scaffold15027.41;evm.model.scaffold34235.23;evm.model.scaffold61513.34;evm.model.scaffold62345.10…
Cellular Processes	Cell motility	Regulation of actin cytoskeleton	34	304	2.72059e-05	ko04810	evm.model.scaffold47297.18;evm.model.scaffold61231.6;evm.model.scaffold56431.21;evm.model.scaffold33891.7;evm.model.scaffold20733.74;evm.model.scaffold40853.14;evm.model.scaffold53609.10;evm.model.scaffold64607.46;evm.model.scaffold39453.22;evm.model.scaffold48227.82;evm.model.scaffold11157.30;evm.model.scaffold41167.8;evm.model.scaffold46145.3.1;evm.model.scaffold13457.11;evm.model.scaffold14907…
Cellular Processes	Cellular community - eukaryotes	Adherens junction	21	148	3.17581e-05	ko04520	evm.model.scaffold64293.23;evm.model.scaffold22081.11.1;evm.model.scaffold37959.35;evm.model.scaffold44711.1;evm.model.scaffold48227.82;evm.model.scaffold63651.28;evm.model.scaffold46145.3.1;evm.model.scaffold14907.7;evm.model.scaffold53331.12;evm.model.scaffold22095.1;evm.model.scaffold15027.20.1;evm.model.scaffold59337.16;evm.model.scaffold61513.34;evm.model.scaffold64215.2;evm.model.scaffold41…
Organismal Systems	Immune system	T cell receptor signaling pathway	15	85	3.33199e-05	ko04660	evm.model.scaffold56431.21;evm.model.scaffold2335.59;evm.model.scaffold33891.7;evm.model.scaffold63975.6;evm.model.scaffold60899.38;evm.model.scaffold57427.69;evm.model.scaffold47691.35;evm.model.scaffold15027.124;evm.model.scaffold34235.21;evm.model.scaffold61513.34;evm.model.scaffold56427.10;evm.model.scaffold58593.22;evm.model.scaffold51277.21;evm.model.scaffold1425.1;evm.model.scaffold1925.6
Environmental Information Processing	Signal transduction	TGF-beta signaling pathway	14	76	3.69373e-05	ko04350	evm.model.scaffold22081.11.1;evm.model.scaffold22081.3.1;evm.model.scaffold59335.14;evm.model.scaffold46087.7;evm.model.scaffold58907.10.1;evm.model.scaffold34531.122;evm.model.scaffold63929.20;evm.model.scaffold62713.1;evm.model.scaffold64249.2;evm.model.scaffold59337.16;evm.model.scaffold61513.34;evm.model.scaffold38703.6;evm.model.scaffold60661.19;evm.model.scaffold46507.12
Environmental Information Processing	Signal transduction	FoxO signaling pathway	18	117	3.89128e-05	ko04068	evm.model.scaffold22081.11.1;evm.model.scaffold41405.29;evm.model.scaffold2335.59;evm.model.scaffold33891.7;evm.model.scaffold60899.38;evm.model.scaffold35989.77.1;evm.model.scaffold59337.16;evm.model.scaffold61513.34;evm.model.scaffold54085.20_evm.model.scaffold54085.21;evm.model.scaffold26237.68;evm.model.scaffold41119.10;evm.model.scaffold16997.2;evm.model.scaffold58593.22;evm.model.scaffold26…
Organismal Systems	Development and regeneration	Osteoclast differentiation	15	89	5.81347e-05	ko04380	evm.model.scaffold63423.48;evm.model.scaffold52797.13.1;evm.model.scaffold46769.45;evm.model.scaffold2335.59;evm.model.scaffold33891.7;evm.model.scaffold60899.38;evm.model.scaffold42943.9;evm.model.scaffold59337.16;evm.model.scaffold61513.34;evm.model.scaffold56427.10;evm.model.scaffold58593.22;evm.model.scaffold51277.21;evm.model.scaffold28689.15;evm.model.scaffold1425.1;evm.model.scaffold1925.6
Environmental Information Processing	Signal transduction	mTOR signaling pathway	22	166	6.01226e-05	ko04150	evm.model.scaffold64517.8;evm.model.scaffold42713.2;evm.model.scaffold41405.29;evm.model.scaffold14045.8;evm.model.scaffold61137.11;evm.model.scaffold63923.8;evm.model.scaffold2335.59;evm.model.scaffold33891.7;evm.model.scaffold4421.5;evm.model.scaffold53303.3;evm.model.scaffold59603.1;evm.model.scaffold48227.98;evm.model.scaffold15027.41;evm.model.scaffold61513.34;evm.model.scaffold51783.19;evm.…
Organismal Systems	Endocrine system	Growth hormone synthesis, secretion and action	18	123	7.64449e-05	ko04935	evm.model.scaffold4427.38;evm.model.scaffold47297.18;evm.model.scaffold50109.22;evm.model.scaffold2335.59;evm.model.scaffold33891.7;evm.model.scaffold3987.5;evm.model.scaffold40853.14;evm.model.scaffold60899.38;evm.model.scaffold47691.35;evm.model.scaffold61513.34;evm.model.scaffold22817.38.1;evm.model.scaffold31469.1;evm.model.scaffold40635.6;evm.model.scaffold58593.22;evm.model.scaffold26497.10…
Organismal Systems	Endocrine system	Insulin signaling pathway	26	220	9.61257e-05	ko04910	evm.model.scaffold4427.38;evm.model.scaffold65033.5;evm.model.scaffold59597.1;evm.model.scaffold2335.59;evm.model.scaffold33891.7;evm.model.scaffold43873.19;evm.model.scaffold3987.5;evm.model.scaffold40853.14;evm.model.scaffold60899.38;evm.model.scaffold59603.1;evm.model.scaffold50137.1;evm.model.scaffold64439.88;evm.model.scaffold60955.14.1;evm.model.scaffold61513.34;evm.model.scaffold61253.17;e…
Environmental Information Processing	Signal transduction	Rap1 signaling pathway	31	285	0.000103157	ko04015	evm.model.scaffold47297.18;evm.model.scaffold50109.22;evm.model.scaffold64377.38;evm.model.scaffold37959.35;evm.model.scaffold63725.3;evm.model.scaffold33891.7;evm.model.scaffold40853.14;evm.model.scaffold64697.7;evm.model.scaffold47691.35;evm.model.scaffold14907.7;evm.model.scaffold57035.6;evm.model.scaffold1989.59;evm.model.scaffold22095.41;evm.model.scaffold64439.88;evm.model.scaffold64573.2;e…
Organismal Systems	Immune system	B cell receptor signaling pathway	13	77	0.000175886	ko04662	evm.model.scaffold11121.11;evm.model.scaffold2335.59;evm.model.scaffold33891.7;evm.model.scaffold64697.7;evm.model.scaffold42943.9;evm.model.scaffold57035.7;evm.model.scaffold61513.34;evm.model.scaffold56427.10;evm.model.scaffold58593.22;evm.model.scaffold51277.21;evm.model.scaffold19617.1;evm.model.scaffold28689.15;evm.model.scaffold1925.6
Environmental Information Processing	Signal transduction	Hippo signaling pathway - fly	21	170	0.000240022	ko04391	evm.model.scaffold881.41;evm.model.scaffold13965.1;evm.model.scaffold42713.8;evm.model.scaffold58161.49;evm.model.scaffold31501.16;evm.model.scaffold59679.10;evm.model.scaffold63953.16;evm.model.scaffold63953.4;evm.model.scaffold39691.2;evm.model.scaffold34761.6;evm.model.scaffold60899.38;evm.model.scaffold59079.28;evm.model.scaffold63483.44_evm.model.scaffold63483.43;evm.model.scaffold22217.10;e…
Environmental Information Processing	Signal transduction	Phosphatidylinositol signaling system	23	195	0.000246575	ko04070	evm.model.scaffold29423.12;evm.model.scaffold14657.1.2;evm.model.scaffold60745.18;evm.model.scaffold17795.73;evm.model.scaffold65033.5;evm.model.scaffold19831.20;evm.model.scaffold41405.29;evm.model.scaffold33891.7;evm.model.scaffold61423.4;evm.model.scaffold48227.2;evm.model.scaffold47691.35;evm.model.scaffold18115.24;evm.model.scaffold56527.19;evm.model.scaffold6257.28;evm.model.scaffold63833.4…
Metabolism	Lipid metabolism	Glycerophospholipid metabolism	17	124	0.000269088	ko00564	evm.model.scaffold32189.22;evm.model.scaffold14045.8;evm.model.scaffold11157.19;evm.model.scaffold16557.8;evm.model.scaffold10699.18;evm.model.scaffold18115.24;evm.model.scaffold49113.1;evm.model.scaffold49503.14;evm.model.scaffold37629.33;evm.model.scaffold45501.19;evm.model.scaffold52347.10;evm.model.scaffold52085.2;evm.model.scaffold36483.6;evm.model.scaffold60265.6;evm.model.scaffold43099.1;e…
Metabolism	Carbohydrate metabolism	Inositol phosphate metabolism	16	113	0.000278405	ko00562	evm.model.scaffold14657.1.2;evm.model.scaffold60745.18;evm.model.scaffold17795.73;evm.model.scaffold65033.5;evm.model.scaffold19831.20;evm.model.scaffold41405.29;evm.model.scaffold33891.7;evm.model.scaffold61423.4;evm.model.scaffold48227.2;evm.model.scaffold47691.35;evm.model.scaffold6257.28;evm.model.scaffold22817.38.1;evm.model.scaffold62345.10;evm.model.scaffold45501.19;evm.model.scaffold62355…
Environmental Information Processing	Signal transduction	Hippo signaling pathway	22	185	0.000297412	ko04390	evm.model.scaffold881.41;evm.model.scaffold42713.8;evm.model.scaffold31501.16;evm.model.scaffold22081.11.1;evm.model.scaffold22081.3.1;evm.model.scaffold59679.10;evm.model.scaffold63923.8;evm.model.scaffold39691.2;evm.model.scaffold34761.6;evm.model.scaffold34531.122;evm.model.scaffold14907.7;evm.model.scaffold64439.88;evm.model.scaffold2569.6;evm.model.scaffold53111.121;evm.model.scaffold59337.1…
Organismal Systems	Immune system	Fc epsilon RI signaling pathway	12	72	0.000350697	ko04664	evm.model.scaffold2335.59;evm.model.scaffold33891.7;evm.model.scaffold60899.38;evm.model.scaffold47691.35;evm.model.scaffold61513.34;evm.model.scaffold54569.1;evm.model.scaffold21879.2;evm.model.scaffold58593.22;evm.model.scaffold51277.21;evm.model.scaffold28689.15;evm.model.scaffold1425.1;evm.model.scaffold1925.6
Organismal Systems	Immune system	RIG-I-like receptor signaling pathway	11	68	0.000795181	ko04622	evm.model.scaffold64101.6;evm.model.scaffold45771.5;evm.model.scaffold723635.1;evm.model.scaffold60899.38;evm.model.scaffold63121.1;evm.model.scaffold12123.25;evm.model.scaffold52605.1;evm.model.scaffold42089.21;evm.model.scaffold21959.8;evm.model.scaffold14161.9;evm.model.scaffold1425.1
Environmental Information Processing	Signal transduction	Sphingolipid signaling pathway	15	113	0.000855377	ko04071	evm.model.scaffold50109.22;evm.model.scaffold41405.29;evm.model.scaffold33891.7;evm.model.scaffold60899.38;evm.model.scaffold11157.30;evm.model.scaffold55427.11;evm.model.scaffold49113.1;evm.model.scaffold61513.34;evm.model.scaffold22817.38.1;evm.model.scaffold38703.6;evm.model.scaffold31469.1;evm.model.scaffold58593.22;evm.model.scaffold51277.21;evm.model.scaffold1425.1;evm.model.scaffold1925.6
Organismal Systems	Development and regeneration	Axon regeneration	20	179	0.00121383	ko04361	evm.model.scaffold4427.38;evm.model.scaffold32689.7;evm.model.scaffold4859.1;evm.model.scaffold10271.7;evm.model.scaffold41405.29;evm.model.scaffold62649.14;evm.model.scaffold33891.7;evm.model.scaffold61835.8.1;evm.model.scaffold60899.38;evm.model.scaffold65017.6;evm.model.scaffold18115.24;evm.model.scaffold42539.7;evm.model.scaffold32293.22;evm.model.scaffold48913.5;evm.model.scaffold22817.38.1;…
Organismal Systems	Aging	Longevity regulating pathway	14	107	0.00144984	ko04211	evm.model.scaffold4427.38;evm.model.scaffold46769.45;evm.model.scaffold33891.7;evm.model.scaffold59603.1;evm.model.scaffold63279.7;evm.model.scaffold54085.20_evm.model.scaffold54085.21;evm.model.scaffold26237.68;evm.model.scaffold21959.8;evm.model.scaffold58593.22;evm.model.scaffold26497.10;evm.model.scaffold63699.10;evm.model.scaffold63699.57;evm.model.scaffold51277.21;evm.model.scaffold15477.3
Cellular Processes	Cellular community - eukaryotes	Signaling pathways regulating pluripotency of stem cells	15	124	0.0022105	ko04550	evm.model.scaffold22081.11.1;evm.model.scaffold22081.3.1;evm.model.scaffold46087.7;evm.model.scaffold63923.8;evm.model.scaffold2335.59;evm.model.scaffold33891.7;evm.model.scaffold34531.122;evm.model.scaffold28647.26;evm.model.scaffold61513.34;evm.model.scaffold56277.4;evm.model.scaffold58593.22;evm.model.scaffold46507.12;evm.model.scaffold51277.21;evm.model.scaffold1425.1;evm.model.scaffold1925.6
Organismal Systems	Endocrine system	Parathyroid hormone synthesis, secretion and action	15	125	0.00239315	ko04928	evm.model.scaffold4427.38;evm.model.scaffold50109.22;evm.model.scaffold55147.16;evm.model.scaffold59603.14;evm.model.scaffold48227.98;evm.model.scaffold726657.1;evm.model.scaffold49113.1;evm.model.scaffold54663.7;evm.model.scaffold61513.34;evm.model.scaffold22817.38.1;evm.model.scaffold31469.1;evm.model.scaffold41119.10;evm.model.scaffold40635.6;evm.model.scaffold61295.8;evm.model.scaffold1925.6
Organismal Systems	Endocrine system	Prolactin signaling pathway	9	56	0.0024508	ko04917	evm.model.scaffold2335.59;evm.model.scaffold33891.7;evm.model.scaffold3987.5;evm.model.scaffold60899.38;evm.model.scaffold61513.34;evm.model.scaffold58593.22;evm.model.scaffold51277.21;evm.model.scaffold1425.1;evm.model.scaffold1925.6
Environmental Information Processing	Signal transduction	Apelin signaling pathway	24	248	0.00301516	ko04371	evm.model.scaffold4427.38;evm.model.scaffold50109.22;evm.model.scaffold22081.11.1;evm.model.scaffold22081.3.1;evm.model.scaffold61231.6;evm.model.scaffold46769.45;evm.model.scaffold37909.13;evm.model.scaffold53609.10;evm.model.scaffold64607.46;evm.model.scaffold34531.55;evm.model.scaffold55427.11;evm.model.scaffold63779.11;evm.model.scaffold1989.106.1;evm.model.scaffold59337.16;evm.model.scaffold…
Environmental Information Processing	Signal transduction	MAPK signaling pathway	28	307	0.00335691	ko04010	evm.model.scaffold4427.38;evm.model.scaffold10271.7;evm.model.scaffold56431.21;evm.model.scaffold2335.59;evm.model.scaffold17271.14;evm.model.scaffold34761.6;evm.model.scaffold40853.14;evm.model.scaffold60899.38;evm.model.scaffold36457.17_evm.model.scaffold36457.19;evm.model.scaffold57427.74;evm.model.scaffold64697.7;evm.model.scaffold52871.32;evm.model.scaffold57035.6;evm.model.scaffold58229.9_e…
Environmental Information Processing	Signal transduction	VEGF signaling pathway	10	70	0.00352458	ko04370	evm.model.scaffold33891.7;evm.model.scaffold47691.35;evm.model.scaffold45749.7.1;evm.model.scaffold61513.34;evm.model.scaffold56427.10;evm.model.scaffold58593.22;evm.model.scaffold51277.21;evm.model.scaffold12647.6;evm.model.scaffold1425.1;evm.model.scaffold1925.6
Organismal Systems	Immune system	Natural killer cell mediated cytotoxicity	10	70	0.00352458	ko04650	evm.model.scaffold56431.21;evm.model.scaffold2335.59;evm.model.scaffold33891.7;evm.model.scaffold3987.5;evm.model.scaffold47691.35;evm.model.scaffold61513.34;evm.model.scaffold56427.10;evm.model.scaffold58593.22;evm.model.scaffold28689.15;evm.model.scaffold1925.6
Organismal Systems	Nervous system	Neurotrophin signaling pathway	21	210	0.00364636	ko04722	evm.model.scaffold32689.7;evm.model.scaffold53113.1.1;evm.model.scaffold46769.45;evm.model.scaffold2335.59;evm.model.scaffold33891.7;evm.model.scaffold3987.5;evm.model.scaffold40853.14;evm.model.scaffold60899.38;evm.model.scaffold42017.50;evm.model.scaffold36457.17_evm.model.scaffold36457.19;evm.model.scaffold63483.35;evm.model.scaffold47691.35;evm.model.scaffold60955.14.1;evm.model.scaffold61513…
Organismal Systems	Immune system	Leukocyte transendothelial migration	14	119	0.00395075	ko04670	evm.model.scaffold47297.18;evm.model.scaffold50109.22;evm.model.scaffold37959.35;evm.model.scaffold52797.13.1;evm.model.scaffold33891.7;evm.model.scaffold48227.82;evm.model.scaffold11157.30;evm.model.scaffold47691.35;evm.model.scaffold14907.7;evm.model.scaffold38703.6;evm.model.scaffold20725.10;evm.model.scaffold58593.22;evm.model.scaffold9163.1;evm.model.scaffold1425.1
Environmental Information Processing	Signal transduction	MAPK signaling pathway - fly	14	120	0.00426237	ko04013	evm.model.scaffold63953.16;evm.model.scaffold2335.59;evm.model.scaffold3987.5;evm.model.scaffold60899.38;evm.model.scaffold34531.122;evm.model.scaffold56301.41;evm.model.scaffold53181.11;evm.model.scaffold61513.34;evm.model.scaffold22817.49;evm.model.scaffold41119.10;evm.model.scaffold61295.8;evm.model.scaffold1425.1;evm.model.scaffold12303.1;evm.model.scaffold1925.6
Environmental Information Processing	Signal transduction	Ras signaling pathway	24	262	0.00601862	ko04014	evm.model.scaffold4427.38;evm.model.scaffold57935.6;evm.model.scaffold37959.35;evm.model.scaffold37507.10;evm.model.scaffold56431.21;evm.model.scaffold2335.59;evm.model.scaffold33891.7;evm.model.scaffold3987.5;evm.model.scaffold60899.38;evm.model.scaffold42017.50;evm.model.scaffold64697.7;evm.model.scaffold63121.1;evm.model.scaffold47691.35;evm.model.scaffold49113.1;evm.model.scaffold34235.21;evm…
Environmental Information Processing	Signal transduction	Phospholipase D signaling pathway	18	178	0.0060838	ko04072	evm.model.scaffold57935.6;evm.model.scaffold2335.59;evm.model.scaffold33891.7;evm.model.scaffold3987.5;evm.model.scaffold11157.19;evm.model.scaffold47691.35;evm.model.scaffold18115.24;evm.model.scaffold49113.1;evm.model.scaffold37629.33;evm.model.scaffold61513.34;evm.model.scaffold22817.38.1;evm.model.scaffold52347.10;evm.model.scaffold41119.10;evm.model.scaffold40635.6;evm.model.scaffold58593.22…
Environmental Information Processing	Signal transduction	NF-kappa B signaling pathway	14	125	0.00613312	ko04064	evm.model.scaffold723635.1;evm.model.scaffold63975.6;evm.model.scaffold36457.17_evm.model.scaffold36457.19;evm.model.scaffold63483.78;evm.model.scaffold47691.35;evm.model.scaffold42943.9;evm.model.scaffold12123.25;evm.model.scaffold52605.1;evm.model.scaffold42089.21;evm.model.scaffold48295.69;evm.model.scaffold48003.14;evm.model.scaffold28689.15;evm.model.scaffold62143.7;evm.model.scaffold12647.6
Organismal Systems	Endocrine system	Glucagon signaling pathway	17	170	0.00841222	ko04922	evm.model.scaffold4427.38;evm.model.scaffold49165.2;evm.model.scaffold49165.1;evm.model.scaffold59597.1;evm.model.scaffold43873.19;evm.model.scaffold50137.1;evm.model.scaffold50077.7;evm.model.scaffold22817.38.1;evm.model.scaffold56427.10;evm.model.scaffold31469.1;evm.model.scaffold41309.35;evm.model.scaffold54085.20_evm.model.scaffold54085.21;evm.model.scaffold26237.68;evm.model.scaffold40635.6;…
Environmental Information Processing	Signal transduction	Wnt signaling pathway	15	143	0.00846124	ko04310	evm.model.scaffold4427.38;evm.model.scaffold22081.11.1;evm.model.scaffold63923.8;evm.model.scaffold60899.38;evm.model.scaffold48227.98;evm.model.scaffold11157.30;evm.model.scaffold53181.11;evm.model.scaffold1989.30.1;evm.model.scaffold20655.14;evm.model.scaffold22817.38.1;evm.model.scaffold56427.10;evm.model.scaffold61573.18;evm.model.scaffold56277.4;evm.model.scaffold16535.72;evm.model.scaffold5…
Organismal Systems	Endocrine system	Cortisol synthesis and secretion	8	56	0.00868885	ko04927	evm.model.scaffold4427.38;evm.model.scaffold31777.5;evm.model.scaffold57427.26;evm.model.scaffold24991.23;evm.model.scaffold57847.6;evm.model.scaffold22817.38.1;evm.model.scaffold31469.1;evm.model.scaffold40635.6
Environmental Information Processing	Signal transduction	TNF signaling pathway	16	158	0.00926004	ko04668	evm.model.scaffold64101.6;evm.model.scaffold45771.5;evm.model.scaffold37677.2;evm.model.scaffold17271.14;evm.model.scaffold33891.7;evm.model.scaffold60899.38;evm.model.scaffold59603.14;evm.model.scaffold63483.78;evm.model.scaffold12123.25;evm.model.scaffold61513.34;evm.model.scaffold58593.22;evm.model.scaffold63699.5;evm.model.scaffold51277.21;evm.model.scaffold12647.6;evm.model.scaffold1425.1;ev…
Organismal Systems	Immune system	Th17 cell differentiation	8	57	0.009654	ko04659	evm.model.scaffold22081.11.1;evm.model.scaffold22081.3.1;evm.model.scaffold60899.38;evm.model.scaffold47691.35;evm.model.scaffold59337.16;evm.model.scaffold61513.34;evm.model.scaffold56427.10;evm.model.scaffold1425.1
Environmental Information Processing	Signal transduction	HIF-1 signaling pathway	12	106	0.00989096	ko04066	evm.model.scaffold33891.7;evm.model.scaffold59603.1;evm.model.scaffold47691.35;evm.model.scaffold61513.34;evm.model.scaffold61253.17;evm.model.scaffold41119.10;evm.model.scaffold58593.22;evm.model.scaffold51277.21;evm.model.scaffold15477.3;evm.model.scaffold16535.72;evm.model.scaffold31797.1;evm.model.scaffold1925.6
Organismal Systems	Endocrine system	Progesterone-mediated oocyte maturation	11	97	0.0130499	ko04914	evm.model.scaffold4427.38;evm.model.scaffold50109.22;evm.model.scaffold33891.7;evm.model.scaffold60899.38;evm.model.scaffold61513.34;evm.model.scaffold43099.5;evm.model.scaffold58593.22;evm.model.scaffold51277.21;evm.model.scaffold14065.67;evm.model.scaffold1425.1;evm.model.scaffold1925.6
Metabolism	Amino acid metabolism	Valine, leucine and isoleucine biosynthesis	3	10	0.0132865	ko00290	evm.model.scaffold48227.137;evm.model.scaffold34531.17;evm.model.scaffold31533.24
Organismal Systems	Endocrine system	Regulation of lipolysis in adipocytes	10	85	0.0137611	ko04923	evm.model.scaffold4427.38;evm.model.scaffold50109.22;evm.model.scaffold33891.7;evm.model.scaffold58907.18;evm.model.scaffold46731.7.1;evm.model.scaffold40635.6;evm.model.scaffold58593.22;evm.model.scaffold26497.10;evm.model.scaffold51277.21;evm.model.scaffold12647.6
Organismal Systems	Immune system	Platelet activation	24	283	0.0148239	ko04611	evm.model.scaffold4427.38;evm.model.scaffold50109.22;evm.model.scaffold61231.6;evm.model.scaffold33891.7;evm.model.scaffold20733.74;evm.model.scaffold53609.10;evm.model.scaffold46731.7.1;evm.model.scaffold11157.30;evm.model.scaffold14907.7;evm.model.scaffold63779.11;evm.model.scaffold1989.106.1;evm.model.scaffold1989.59;evm.model.scaffold64439.88;evm.model.scaffold61513.34;evm.model.scaffold22817…
Organismal Systems	Endocrine system	GnRH secretion	7	53	0.0206031	ko04929	evm.model.scaffold33891.7;evm.model.scaffold61513.34;evm.model.scaffold22817.38.1;evm.model.scaffold31469.1;evm.model.scaffold58593.22;evm.model.scaffold51277.21;evm.model.scaffold1925.6
Organismal Systems	Endocrine system	Relaxin signaling pathway	17	189	0.0221702	ko04926	evm.model.scaffold4427.38;evm.model.scaffold50109.22;evm.model.scaffold22081.3.1;evm.model.scaffold2335.59;evm.model.scaffold33891.7;evm.model.scaffold3987.5;evm.model.scaffold60899.38;evm.model.scaffold59337.16;evm.model.scaffold61513.34;evm.model.scaffold22817.38.1;evm.model.scaffold53393.30;evm.model.scaffold41119.10;evm.model.scaffold40635.6;evm.model.scaffold58593.22;evm.model.scaffold51277.…
Organismal Systems	Excretory system	Endocrine and other factor-regulated calcium reabsorption	8	67	0.024134	ko04961	evm.model.scaffold4427.38;evm.model.scaffold726657.1;evm.model.scaffold52675.47;evm.model.scaffold62247.15;evm.model.scaffold61513.28;evm.model.scaffold22817.38.1;evm.model.scaffold31469.1;evm.model.scaffold40635.6
Organismal Systems	Endocrine system	Oxytocin signaling pathway	27	343	0.0245653	ko04921	evm.model.scaffold4427.38;evm.model.scaffold50109.22;evm.model.scaffold61231.6;evm.model.scaffold46769.45;evm.model.scaffold20733.74;evm.model.scaffold58907.18;evm.model.scaffold53609.10;evm.model.scaffold11157.30;evm.model.scaffold14907.7;evm.model.scaffold63779.11;evm.model.scaffold52871.32;evm.model.scaffold1989.106.1;evm.model.scaffold61513.34;evm.model.scaffold22817.38.1;evm.model.scaffold56…
Environmental Information Processing	Signal transduction	Hippo signaling pathway - multiple species	7	55	0.024796	ko04392	evm.model.scaffold42713.8;evm.model.scaffold59679.10;evm.model.scaffold63953.4;evm.model.scaffold56431.21;evm.model.scaffold39691.2;evm.model.scaffold34761.6;evm.model.scaffold2569.6
Organismal Systems	Endocrine system	GnRH signaling pathway	15	166	0.0293483	ko04912	evm.model.scaffold4427.38;evm.model.scaffold32689.7;evm.model.scaffold2335.59;evm.model.scaffold60899.38;evm.model.scaffold59603.14;evm.model.scaffold49113.1;evm.model.scaffold61513.34;evm.model.scaffold22817.38.1;evm.model.scaffold31469.1;evm.model.scaffold41309.35;evm.model.scaffold41119.10;evm.model.scaffold40635.6;evm.model.scaffold16535.72;evm.model.scaffold1425.1;evm.model.scaffold1925.6
Organismal Systems	Endocrine system	Thyroid hormone signaling pathway	19	229	0.0340332	ko04919	evm.model.scaffold4427.38;evm.model.scaffold27665.23;evm.model.scaffold62649.14;evm.model.scaffold33891.7;evm.model.scaffold64607.46;evm.model.scaffold48227.2;evm.model.scaffold29719.3;evm.model.scaffold16183.17;evm.model.scaffold47691.35;evm.model.scaffold14907.7;evm.model.scaffold45749.7.1;evm.model.scaffold61513.34;evm.model.scaffold23897.17;evm.model.scaffold22817.38.1;evm.model.scaffold54085…
Metabolism	Amino acid metabolism	Cysteine and methionine metabolism	9	85	0.0347786	ko00270	evm.model.scaffold52131.12;evm.model.scaffold48227.137;evm.model.scaffold60879.11;evm.model.scaffold46661.2;evm.model.scaffold33489.18;evm.model.scaffold63471.14;evm.model.scaffold4745.29;evm.model.scaffold31533.24;evm.model.scaffold46507.16
Organismal Systems	Nervous system	Retrograde endocannabinoid signaling	11	115	0.0402315	ko04723	evm.model.scaffold4427.38;evm.model.scaffold50109.22;evm.model.scaffold60899.38;evm.model.scaffold42539.7;evm.model.scaffold61513.34;evm.model.scaffold22817.38.1;evm.model.scaffold53393.30;evm.model.scaffold31469.1;evm.model.scaffold12647.6;evm.model.scaffold1425.1;evm.model.scaffold49571.16
Organismal Systems	Endocrine system	Estrogen signaling pathway	16	188	0.0402875	ko04915	evm.model.scaffold4427.38;evm.model.scaffold32689.7;evm.model.scaffold50109.22;evm.model.scaffold2335.59;evm.model.scaffold33891.7;evm.model.scaffold3987.5;evm.model.scaffold57427.74;evm.model.scaffold61513.34;evm.model.scaffold22817.38.1;evm.model.scaffold31469.1;evm.model.scaffold41309.35;evm.model.scaffold41119.10;evm.model.scaffold40635.6;evm.model.scaffold58593.22;evm.model.scaffold51277.21;…
Organismal Systems	Aging	Longevity regulating pathway - worm	12	131	0.0439288	ko04212	evm.model.scaffold58095.8;evm.model.scaffold41405.29;evm.model.scaffold63725.3;evm.model.scaffold33891.7;evm.model.scaffold60899.38;evm.model.scaffold47499.5.1;evm.model.scaffold37629.4;evm.model.scaffold40597.3;evm.model.scaffold18255.24;evm.model.scaffold26497.10;evm.model.scaffold51277.21;evm.model.scaffold1425.1
